# Supplementary material for: Biomass removal promotes plant diversity after short-term de-intensification of managed grasslands
Source: PLoS One. 2023 Jun 29;18(6):e0287039. doi: 10.1371/journal.pone.0287039 (PMC10310043; doi:10.1371/journal.pone.0287039)
Supplement: S1 File — (TXT) [file pone.0287039.s030.txt]

Region	PlotID	SubplotID	JulDay_SP20	JulDay_SU20	JulDay_SP21	JulDay_SU21	Div_SP20	Div_SU20	Div_SP21	Div_SU21	Rich_SP20	Rich_SU20	Rich_SP21	Rich_SU21	Biomass_estimates_SP20	Biomass_estimates_SU20	Biomass_estimates_SP21	Biomass_estimates_SU21	Subplot_SM_SP20	Subplot_SM_SU20	Subplot_SM_SP21	Subplot_SM_SU21	inv_rLight_SP20	inv_rLight_SU20	inv_rLight_SP21	inv_rLight_SU21	LUI	LUI_Graz	LUI_Mow	LUI_Fert	SB_SP20	SB_SU20	SB_SP21	SB_SU21	BP_SU20	BP_SU21	PlotID_BE	fRegion	SubplotID_BE
Alb	AEG01	EP-C	142	210	123	207	2.502	2.316	2.423	2.228	19	18	19	17	211.006	46.01	41.669	165.415	16.867	12.167	31.9	37.4	0.23	0.924	0.839	0.142	2.17	0	2.05	2.68	211.006	46.01	41.669	165.415	235.004	503.747	AEG1	Alb	AEG1-EP-C
Alb	AEG01	RP-C	142	210	123	207	2.655	1.985	2.452	2.065	22	17	18	19	108.969	154.56	74.233	215.348	18.8	15.3	37.833	19.567	0.278	0.345	0.453	0.257	2.17	0	2.05	2.68	108.969	154.56	74.233	215.348	45.591	141.115	AEG1	Alb	AEG1-RP-C
Alb	AEG01	RP-F	142	210	123	207	2.443	1.963	2.359	2.109	20	14	17	18	271.794	217.519	108.969	217.519	20.767	14.067	34.167	25.9	0.091	0.152	0.527	0.134	2.17	0	2.05	2.68	271.794	217.519	108.969	217.519	-54.275	108.55	AEG1	Alb	AEG1-RP-F
Alb	AEG01	UP-C	142	210	123	207	2.27	2.683	2.419	2.402	19	18	18	21	215.348	46.01	30.813	152.389	16.2	12.033	36.4	35.1	0.342	0.751	0.761	0.067	2.17	0	2.05	2.68	215.348	46.01	30.813	152.389	230.662	501.576	AEG1	Alb	AEG1-UP-C
Alb	AEG04	EP-C	141	212	124	210	2.431	2.164	2.361	2.209	23	16	19	18	271.794	80.746	63.378	43.839	NA	14.733	40.133	37.567	0.252	0.986	0.705	1.063	2.11	0.94	1.02	2.51	271.794	80.746	63.378	43.839	204.363	399.748	AEG4	Alb	AEG4-EP-C
Alb	AEG04	RP-C	141	212	124	210	2.082	1.731	2.365	2.391	15	15	20	18	197.98	165.415	56.865	113.311	NA	12.733	44.733	45.7	0.131	0.235	0.608	0.466	2.11	0.94	1.02	2.51	197.98	165.415	56.865	113.311	-32.565	56.446	AEG4	Alb	AEG4-RP-C
Alb	AEG04	RP-F	141	212	124	210	2.156	1.929	2.373	2.403	18	16	22	22	102.456	191.467	46.01	139.363	NA	10.033	47.333	43.5	0.23	0.382	0.689	0.153	2.11	0.94	1.02	2.51	102.456	191.467	46.01	139.363	89.011	93.353	AEG4	Alb	AEG4-RP-F
Alb	AEG04	UP-C	141	212	124	210	1.614	2.708	2.484	2.253	15	15	16	21	154.56	26.471	48.181	28.642	NA	14.833	45.4	48.167	0.374	1.048	0.924	0.938	2.11	0.94	1.02	2.51	154.56	26.471	48.181	28.642	267.322	399.748	AEG4	Alb	AEG4-UP-C
Alb	AEG06	EP-C	140	209	125	210	2.535	2.382	2.5	2.425	19	15	19	19	171.928	76.404	48.181	126.337	NA	18.967	41.3	23.533	0.437	1.091	0.751	0.239	1.92	0.8	1.02	1.85	171.928	76.404	48.181	126.337	206.807	442.18	AEG6	Alb	AEG6-EP-C
Alb	AEG06	RP-C	140	209	125	210	2.514	2.138	2.146	2.268	18	18	18	15	137.192	200.151	63.378	286.991	NA	15.267	41.9	34.3	0.479	0.085	0.495	0.024	1.92	0.8	1.02	1.85	137.192	200.151	63.378	286.991	62.959	223.613	AEG6	Alb	AEG6-RP-C
Alb	AEG06	RP-F	140	209	125	210	1.908	2.024	2.061	2.18	16	14	16	14	202.322	206.664	80.746	245.742	NA	13.167	44.467	32.867	0.635	0.034	0.813	0.016	1.92	0.8	1.02	1.85	202.322	206.664	80.746	245.742	4.342	164.996	AEG6	Alb	AEG6-RP-F
Alb	AEG06	UP-C	140	209	125	210	2.467	2.2	2.317	2.275	22	13	19	19	115.482	24.3	56.865	156.731	NA	14.1	43	31.933	0.593	1.132	0.67	0.17	1.92	0.8	1.02	1.85	115.482	24.3	56.865	156.731	211.149	463.89	AEG6	Alb	AEG6-UP-C
Alb	AEG12	EP-C	139	209	123	207	2.277	1.815	1.536	1.686	15	12	16	11	63.378	48.181	63.378	202.322	23.367	10.433	31.533	23.1	0.635	0.591	0.362	0.112	2.49	0	2.05	4.16	63.378	48.181	63.378	202.322	334.803	538.944	AEG12	Alb	AEG12-EP-C
Alb	AEG12	RP-C	139	210	123	207	2.055	1.725	1.508	1.35	15	10	15	12	291.333	204.493	72.062	202.322	22.767	13.267	39	28.567	0.024	0.199	0.599	0.169	2.49	0	2.05	4.16	291.333	204.493	72.062	202.322	-86.84	130.26	AEG12	Alb	AEG12-RP-C
Alb	AEG12	RP-F	139	210	123	207	2.345	2.088	1.395	1.018	19	12	17	12	182.783	143.705	87.26	171.928	28.767	13.9	38.4	27	0.313	0.42	0.603	0.086	2.49	0	2.05	4.16	182.783	143.705	87.26	171.928	-39.078	84.669	AEG12	Alb	AEG12-RP-F
Alb	AEG12	UP-C	139	210	123	207	2.602	2.524	2.318	1.849	22	17	23	17	124.166	67.72	32.985	195.809	25.133	10.367	34.733	27.567	0.857	0.679	0.875	0.097	2.49	0	2.05	4.16	124.166	67.72	32.985	195.809	293.554	562.825	AEG12	Alb	AEG12-UP-C
Alb	AEG35	EP-C	141	210	124	209	2.129	0.993	1.902	1.893	14	5	11	12	191.467	67.72	46.01	87.26	15.833	16.05	38.633	35.7	0.088	0.702	0.725	0.546	2.71	0	2.73	4.64	191.467	67.72	46.01	87.26	226.253	441.249	AEG35	Alb	AEG35-EP-C
Alb	AEG35	RP-C	141	210	124	209	2.74	1.604	2.353	2.224	19	12	17	17	152.389	219.69	59.036	328.24	23.467	15.6	36.867	37.333	0.15	0.422	0.597	0.016	2.71	0	2.73	4.64	152.389	219.69	59.036	328.24	67.301	269.204	AEG35	Alb	AEG35-RP-C
Alb	AEG35	RP-F	141	210	123	209	1.918	1.338	2.34	1.946	10	6	16	11	226.203	263.11	76.404	334.753	15.367	13.85	33.3	21.967	0.165	0.077	0.558	0.033	2.71	0	2.73	4.64	226.203	263.11	76.404	334.753	36.907	258.349	AEG35	Alb	AEG35-RP-F
Alb	AEG35	UP-C	141	204	124	209	2.535	1.95	2.236	1.797	16	12	17	11	167.586	37.327	61.207	59.036	20.533	18.133	41.2	43.5	0.131	0.971	0.582	0.704	2.71	0	2.73	4.64	167.586	37.327	61.207	59.036	219.74	397.829	AEG35	Alb	AEG35-UP-C
Alb	AEG36	EP-C	141	210	124	209	2.855	1.915	2.539	2.51	24	18	20	20	265.282	72.062	56.865	217.519	24.933	20.7	44.6	32.967	0.143	0.757	0.532	0.074	2.64	0	2.73	4.22	265.282	72.062	56.865	217.519	156.781	560.654	AEG36	Alb	AEG36-EP-C
Alb	AEG36	RP-C	141	210	124	209	2.559	1.586	2.518	2.502	21	13	21	20	254.426	202.322	52.523	345.608	25.767	17.3	39.7	36.333	0.156	0.209	0.62	0.053	2.64	0	2.73	4.22	254.426	202.322	52.523	345.608	-52.104	293.085	AEG36	Alb	AEG36-RP-C
Alb	AEG36	RP-F	141	210	124	209	2.747	1.88	2.619	2.248	20	15	20	18	315.214	269.623	78.576	293.504	26.2	16.767	40.433	36.033	0.126	0.18	0.691	0.016	2.64	0	2.73	4.22	315.214	269.623	78.576	293.504	-45.591	214.929	AEG36	Alb	AEG36-RP-F
Alb	AEG36	UP-C	141	210	124	209	2.703	1.878	2.622	2.549	24	16	22	22	193.638	52.523	89.43	219.69	15.633	16.7	37.8	35.267	0.15	0.915	0.457	0.128	2.64	0	2.73	4.22	193.638	52.523	89.43	219.69	208.885	530.26	AEG36	Alb	AEG36-UP-C
Hai	HEG01	UP-C	128	224	118	222	1.168	1.966	1.729	2.275	11	13	12	14	41.669	61.207	35.155	150.218	19.033	25.367	26.3	33.833	0.576	0.701	1.05	0.267	3.12	0.28	2.05	7.43	41.669	61.207	35.155	150.218	297.739	411.763	HEG1	Hai	HEG1-UP-C
Hai	HEG01	RP-F	128	224	118	222	1.768	1.865	1.568	2.253	13	10	10	14	63.378	239.229	124.166	232.716	22.367	24.733	19	31.7	0.409	0.206	0.497	0.045	3.12	0.28	2.05	7.43	63.378	239.229	124.166	232.716	175.851	108.55	HEG1	Hai	HEG1-RP-F
Hai	HEG01	RP-C	128	224	118	222	1.651	2.029	1.803	2.314	14	13	12	19	48.181	193.638	43.839	224.032	20.933	20.7	20.933	37.867	0.996	0.622	0.792	0.197	3.12	0.28	2.05	7.43	48.181	193.638	43.839	224.032	145.457	180.193	HEG1	Hai	HEG1-RP-C
Hai	HEG01	EP-C	128	224	118	222	1.344	1.473	1.377	0.856	9	9	8	10	56.865	82.917	115.482	184.954	21.733	29.5	30.833	38.767	0.632	0.388	0.625	0.17	3.12	0.28	2.05	7.43	56.865	82.917	115.482	184.954	304.252	366.172	HEG1	Hai	HEG1-EP-C
Hai	HEG02	EP-C	127	223	118	221	1.386	2.13	2.065	2.159	15	11	14	15	0.419	30.813	28.642	347.78	30.7	30.167	26.8	30.433	0.989	0.706	1.05	0.06	2.19	0.21	1.7	2.89	0.419	30.813	28.642	347.78	130.394	433.59	HEG2	Hai	HEG2-EP-C
Hai	HEG02	RP-C	127	223	118	221	1.304	1.7	1.73	2.03	8	9	16	12	11.274	141.534	41.669	319.556	16.5	34.4	21.567	14.8	0.558	0.242	0.844	0.05	2.19	0.21	1.7	2.89	11.274	141.534	41.669	319.556	130.26	277.888	HEG2	Hai	HEG2-RP-C
Hai	HEG02	RP-F	127	223	118	221	1.368	1.816	2.004	1.837	9	9	13	11	-6.093	135.021	30.813	293.504	28.967	34.7	25.6	23.733	0.944	0.428	0.955	0.028	2.19	0.21	1.7	2.89	-6.093	135.021	30.813	293.504	141.115	262.691	HEG2	Hai	HEG2-RP-F
Hai	HEG02	UP-C	127	223	118	221	0.883	1.265	1.326	1.657	8	6	11	12	-12.606	65.549	13.446	204.493	22.367	27.233	30.567	29.8	0.942	0.759	0.766	0.313	2.19	0.21	1.7	2.89	-12.606	65.549	13.446	204.493	178.156	305.501	HEG2	Hai	HEG2-UP-C
Hai	HEG03	RP-F	128	223	118	221	1.225	1.117	1.491	1.59	9	6	11	9	74.233	193.638	163.244	319.556	23.267	32.733	21.567	18.667	0.686	0.248	0.223	0.041	2.19	0.21	1.7	2.89	74.233	193.638	163.244	319.556	119.405	156.312	HEG3	Hai	HEG3-RP-F
Hai	HEG03	UP-C	128	223	118	221	0.994	1.309	1.761	2.054	6	9	12	15	85.088	67.72	65.549	250.084	21.467	27.5	26.833	27.133	0.705	0.685	0.896	0.114	2.19	0.21	1.7	2.89	85.088	67.72	65.549	250.084	82.632	298.988	HEG3	Hai	HEG3-UP-C
Hai	HEG03	EP-C	127	223	118	221	1.095	1.356	1.363	1.831	8	10	7	11	30.813	32.985	74.233	271.794	25.867	34.8	28	25.567	0.717	0.713	0.517	0.102	2.19	0.21	1.7	2.89	30.813	32.985	74.233	271.794	102.171	312.014	HEG3	Hai	HEG3-EP-C
Hai	HEG03	RP-C	127	223	118	221	0.878	1.06	1.828	1.667	7	8	13	9	48.181	139.363	54.694	163.244	21.533	33.833	25.333	31.4	0.864	0.505	0.919	0.069	2.19	0.21	1.7	2.89	48.181	139.363	54.694	163.244	91.182	108.55	HEG3	Hai	HEG3-RP-C
Hai	HEG06	EP-C	127	227	115	224	1.405	1.999	1.792	1.786	11	15	17	14	91.601	117.653	28.642	106.798	NA	38.233	30.4	38.9	0.688	0.366	1.003	0.293	2.32	0.25	1.02	4.11	91.601	117.653	28.642	106.798	736.73	428.156	HEG6	Hai	HEG6-EP-C
Hai	HEG06	UP-C	127	227	116	224	1.586	2.272	1.411	1.868	12	17	12	14	39.497	111.14	28.642	108.969	NA	36.867	28.4	38.3	0.908	0.529	1.021	0.675	2.32	0.25	1.02	4.11	39.497	111.14	28.642	108.969	782.321	430.327	HEG6	Hai	HEG6-UP-C
Hai	HEG06	RP-C	127	227	116	224	1.215	1.557	1.932	2.004	9	10	12	14	32.985	135.021	43.839	245.742	NA	38.933	24.567	40.3	1.011	0.41	0.993	0.127	2.32	0.25	1.02	4.11	32.985	135.021	43.839	245.742	102.037	201.903	HEG6	Hai	HEG6-RP-C
Hai	HEG06	RP-F	127	227	116	224	1.645	1.512	1.999	1.959	10	14	13	11	35.155	141.534	74.233	211.006	NA	36.133	26.267	39.133	1.067	0.2	0.858	0.148	2.32	0.25	1.02	4.11	35.155	141.534	74.233	211.006	106.379	136.773	HEG6	Hai	HEG6-RP-F
Hai	HEG15	EP-C	126	223	117	223	1.829	1.723	1.588	2.458	15	11	16	16	13.446	52.523	9.103	152.389	31.6	21.5	30.933	43.167	0.775	0.741	1.02	0.324	1.95	0.94	1.02	1.84	13.446	52.523	9.103	152.389	339.078	360.286	HEG15	Hai	HEG15-EP-C
Hai	HEG15	RP-C	126	223	117	223	1.481	1.762	1.878	2.5	13	9	14	20	63.378	82.917	28.642	313.044	32.867	26.067	25.2	40.967	0.512	0.754	0.968	0.048	1.95	0.94	1.02	1.84	63.378	82.917	28.642	313.044	19.539	284.401	HEG15	Hai	HEG15-RP-C
Hai	HEG15	RP-F	127	223	117	223	1.393	1.933	2.528	2.39	13	14	18	17	113.311	98.114	22.13	211.006	33.067	33.367	26.867	37.2	0.693	0.634	0.952	0.077	1.95	0.94	1.02	1.84	113.311	98.114	22.13	211.006	-15.197	188.877	HEG15	Hai	HEG15-RP-F
Sch	SEG13	RP-F	133	216	132	216	1.69	2.071	2.418	2.127	11	13	19	11	152.389	297.846	150.218	527.972	15.933	4.633	14.2	7.767	0.283	0.14	0.427	0.008	1.73	0.38	2.05	0.57	152.389	297.846	150.218	527.972	145.457	377.754	SEG13	Sch	SEG13-RP-F
Sch	SEG13	RP-C	133	216	130	216	1.779	2.278	2.573	1.756	13	15	22	14	NA	247.914	150.218	421.593	24.167	7.333	29.433	17.767	0.126	0.276	0.217	0.04	1.73	0.38	2.05	0.57	NA	247.914	150.218	421.593	NA	271.375	SEG13	Sch	SEG13-RP-C
Sch	SEG42	UP-C	133	218	131	215	1.781	2.118	2.05	1.711	11	16	16	10	93.772	87.26	80.746	76.404	15.2	5.9	25.267	6.933	0.611	0.759	0.585	0.682	2.57	5.69	0	0.92	93.772	87.26	80.746	76.404	-212.109	593.406	SEG42	Sch	SEG42-UP-C
Sch	SEG42	RP-F	133	218	131	215	1.746	1.856	1.994	2.008	11	12	14	12	111.14	271.794	180.612	362.976	17.033	13.733	21.1	13.067	0.64	0.148	0.111	0.012	2.57	5.69	0	0.92	111.14	271.794	180.612	362.976	160.654	182.364	SEG42	Sch	SEG42-RP-F
Sch	SEG42	RP-C	133	218	131	215	1.985	2.034	2.347	1.994	13	13	16	10	202.322	319.556	278.307	234.887	17.233	11.2	21.5	16.233	0.276	0.152	0.053	0.019	2.57	5.69	0	0.92	202.322	319.556	278.307	234.887	117.234	-43.42	SEG42	Sch	SEG42-RP-C
Sch	SEG43	RP-C	133	220	131	215	1.761	1.045	1.432	1.608	9	4	11	7	82.917	247.914	241.4	362.976	12.6	5.133	12.667	8	0.578	0.132	0.307	0.053	1.85	1.55	0	1.87	82.917	247.914	241.4	362.976	164.996	121.576	SEG43	Sch	SEG43-RP-C
Sch	SEG43	RP-F	133	220	131	215	1.254	1.146	1.105	1.114	7	5	7	4	89.43	276.136	176.27	404.225	12.033	5.4	17	8.667	0.584	0.179	0.364	0.065	1.85	1.55	0	1.87	89.43	276.136	176.27	404.225	186.706	227.955	SEG43	Sch	SEG43-RP-F
Sch	SEG43	UP-C	133	220	131	215	1.69	1.692	1.966	1.736	11	9	13	10	37.327	48.181	30.813	206.664	16.7	7.1	19.433	9.633	0.787	0.76	0.969	0.072	1.85	1.55	0	1.87	37.327	48.181	30.813	206.664	-223.02	-171.843	SEG43	Sch	SEG43-UP-C
Sch	SEG44	UP-C	134	218	131	215	1.92	1.489	2.26	1.904	11	8	17	12	50.352	30.813	22.13	297.846	14.867	6.267	24.133	9.667	0.991	0.816	0.877	0.124	1.75	2.01	0	1.03	50.352	30.813	22.13	297.846	307.693	244.377	SEG44	Sch	SEG44-UP-C
Sch	SEG44	RP-F	134	218	131	215	1.792	1.984	2.12	2.295	11	12	18	19	176.27	326.069	197.98	332.582	20.1	10.2	27.5	14.667	0.111	0.028	0.079	0.046	1.75	2.01	0	1.03	176.27	326.069	197.98	332.582	149.799	134.602	SEG44	Sch	SEG44-RP-F
Sch	SEG44	RP-C	134	218	131	215	1.74	2.05	2.532	2.486	13	11	17	16	184.954	349.95	187.125	360.805	14.6	4.9	18.7	7.9	0.429	0.03	0.132	0.063	1.75	2.01	0	1.03	184.954	349.95	187.125	360.805	164.996	173.68	SEG44	Sch	SEG44-RP-C
Sch	SEG13	EP-C	NA	216	132	216	NA	2.267	2.307	2.224	NA	16	14	17	NA	-6.093	61.207	187.125	NA	6.767	26.833	14.167	NA	0.893	0.502	0.251	1.73	0.38	2.05	0.57	NA	-6.093	61.207	187.125	NA	503.792	SEG13	Sch	SEG13-EP-C
Sch	SEG13	UP-C	NA	216	132	216	NA	2.269	2.561	2.429	NA	14	18	16	NA	39.497	48.181	315.214	NA	11.267	49.133	39.067	NA	0.708	0.667	0.159	1.73	0.38	2.05	0.57	NA	39.497	48.181	315.214	NA	644.907	SEG13	Sch	SEG13-UP-C
Sch	SEG42	EP-C	NA	218	131	215	NA	2.326	2.422	1.83	NA	15	18	12	NA	93.772	111.14	74.233	NA	8.067	23.7	8.733	NA	0.558	0.281	0.911	2.57	5.69	0	0.92	NA	93.772	111.14	74.233	NA	560.841	SEG42	Sch	SEG42-EP-C
Sch	SEG43	EP-C	NA	220	131	215	NA	1.389	1.651	1.826	NA	9	14	9	NA	19.959	52.523	306.53	NA	3.567	18.567	7.433	NA	0.925	0.977	0.144	1.85	1.55	0	1.87	NA	19.959	52.523	306.53	NA	-93.687	SEG43	Sch	SEG43-EP-C
Sch	SEG44	EP-C	NA	218	131	215	NA	1.788	2.232	2.191	NA	14	19	15	NA	67.72	61.207	393.37	NA	9.267	34.667	13.567	NA	0.928	0.628	0.018	1.75	2.01	0	1.03	NA	67.72	61.207	393.37	NA	300.823	SEG44	Sch	SEG44-EP-C
Hai	HEG14	EP-C	NA	226	117	222	NA	2.15	2.177	2.05	NA	16	19	17	NA	85.088	41.669	206.664	NA	27.433	25.867	19.733	NA	0.366	0.707	0.198	2.22	0.02	1.36	3.55	NA	85.088	41.669	206.664	NA	406.431	HEG14	Hai	HEG14-EP-C
Hai	HEG14	UP-C	NA	226	117	222	NA	1.681	1.511	2.089	NA	15	11	18	NA	100.285	72.062	141.534	NA	27.767	44.833	27.033	NA	0.406	1.085	0.317	2.22	0.02	1.36	3.55	NA	100.285	72.062	141.534	NA	310.907	HEG14	Hai	HEG14-UP-C
Hai	HEG14	RP-F	NA	226	117	222	NA	1.796	1.844	1.593	NA	11	14	11	NA	158.902	63.378	354.292	NA	24.233	22	15.433	NA	0.131	0.93	0.454	2.22	0.02	1.36	3.55	NA	158.902	63.378	354.292	NA	290.914	HEG14	Hai	HEG14-RP-F
Hai	HEG14	RP-C	NA	226	117	222	NA	1.933	2.048	1.897	NA	13	17	13	NA	191.467	41.669	184.954	NA	24	25.333	18.4	NA	0.236	0.961	0.086	2.22	0.02	1.36	3.55	NA	191.467	41.669	184.954	NA	143.286	HEG14	Hai	HEG14-RP-C
Hai	HEG15	UP-C	NA	223	117	223	NA	1.57	1.813	2.514	NA	9	12	20	NA	56.865	11.274	145.876	NA	32.5	28.833	38.667	NA	0.644	0.976	0.109	1.95	0.94	1.02	1.84	NA	56.865	11.274	145.876	NA	351.602	HEG15	Hai	HEG15-UP-C
