# Supplementary material for: Biomass removal promotes plant diversity after short-term de-intensification of managed grasslands
Source: PLoS One. 2023 Jun 29;18(6):e0287039. doi: 10.1371/journal.pone.0287039 (PMC10310043; doi:10.1371/journal.pone.0287039)
Supplement: S2 File — (RMD) [file pone.0287039.s031.Rmd]

---
title: "PRRpaper - Analysis"
author: "Karl Andraczek"
date: "4 2 2022"
output: html_document
---

Load packages

```{r Load packages}

#sessionInfo()

## load packages

library(piecewiseSEM)   # version 2.1.2
library(GGally)         # version 2.1.2
library(viridis)        # version 0.6.1
library(vegan)          # version 2.5-7
library(performance)    # version 0.9.0
library(pairwiseAdonis) # version 0.4
library(r2glmm)         # version 0.1.2
library(fuzzySim)       # version 4.3
library(here)           # version 1.0.1
library(MuMIn)          # version 1.43.17
library(lme4)           # version 1.1-27
library(nlme)           # version 3.1-153
library(multcomp)       # version 1.4-17
library(stats4)         # version 4.1.1
library(lmerTest)       # version 3.1-3
library(tidyverse)      # version 1.3.1
library(cowplot)        # version 1.1.1   
library(data.table)     # version 1.14.0
library(car)            # version 3.0-10
library(purrr)          # version 0.3.4
library(emmeans)        # version 1.7.0
library(effectsize)     # version 0.5

#library(ggh4x)         
#library(mgcv)
#library(psych)

```

Load data

```{r Load data, warning=FALSE, include=FALSE}

# Load data 

Data <- fread(here("PRR.Paper_data_19.10.22.txt"),
                             header = T, 
                             sep = "\t", 
                             dec = ".")

# Rename variables

Data <- Data %>%
  mutate(SubplotID = case_when(
    SubplotID == "EP-C" ~ "EP_C",
    SubplotID == "RP-C" ~ "RP_C",
    SubplotID == "RP-F" ~ "RP_F",
    SubplotID == "UP-C" ~ "UP_C"
  ))

# Convert Shannon Diversity to Effective Diversity using exp() after Jost (2006)

Data <- Data %>%
  mutate(Div_SP20 = exp(Div_SP20),
         Div_SU20 = exp(Div_SU20),
         Div_SP21 = exp(Div_SP21),
         Div_SU21 = exp(Div_SU21))
  

```

Model selection functions (lm, lmer) 

```{r Model selection functions (lm, include=FALSE}

## Model selection for lm

Model.selection.lm <- function(x) {
  x <- x %>% drop_na(1)
  n.predictors.original <- ncol(x)-1
  n.predictors.left <- ncol(x)-1
  delta.AIC <- -1
  threshold <- 3 
  while(delta.AIC < 0 && n.predictors.left > 0){
    if(n.predictors.left==ncol(x)-1){
      AIC.values <- c()
      AIC.values <- c(AIC.values, AIC(null.model))
      for(i in 1:n.predictors.left){
        model.formula <- as.formula(
          paste(colnames(x)[1], "~", paste(names(x)[c(i+1)], collapse=" + "), sep="")
        )
        m1 <- lm(model.formula, data=x)
        AIC.values <- c(AIC.values, AIC(m1))
      }
      best.model <- which(AIC.values == min(AIC.values))
      delta.AIC <- min(AIC.values) - AIC.values[1]
      if(best.model==1){
        selected.model <- null.model
      }else{
        model.formula <- as.formula(
          paste(colnames(x)[1], "~", paste(names(x)[c(best.model)], collapse=" + "), sep="")
        )
        selected.model <- lm(model.formula, data=x)
        n.predictors.left <- n.predictors.left - 1
        predictors.included <- best.model
        predictors.left <- c(2:as.numeric(ncol(x)-1))[-(predictors.included-1)]
        x.new <- x %>% select(1,all_of(predictors.included),all_of(predictors.left),as.numeric(ncol(x)))
      }
    }else{
      AIC.values <- c()
      VIF.values <- c()
      AIC.values <- c(AIC.values, AIC(selected.model))
      for(i in 1:n.predictors.left){
        model.formula <- as.formula(
          paste(colnames(x)[1], "~", paste(names(x.new)[
            c(2:(1+(n.predictors.original-n.predictors.left)),i+1+(n.predictors.original-n.predictors.left))],
            collapse=" + "), sep="")
        )
        m1 <- lm(model.formula, data=x.new)
        VIF.values <- c(VIF.values,max(vif(m1)))
        AIC.values <- c(AIC.values, AIC(m1))
      }
      VIF.values <- c(0,VIF.values)
      AIC.values[which(VIF.values>threshold)] <- 10^99
      best.model <- which(AIC.values == min(AIC.values))
      delta.AIC <- min(AIC.values) - AIC.values[1]
      if(best.model==1){
        selected.model <- selected.model
      }else{
        model.formula <- as.formula(
          paste(colnames(x)[1], "~", paste(names(x.new)[c(2:(1+(n.predictors.original-n.predictors.left)),
                                                      n.predictors.original-n.predictors.left+best.model)], collapse=" + "), sep="")
        )
        selected.model <- lm(model.formula, data=x.new)
        predictors.included <- c(2:(1+(n.predictors.original-n.predictors.left)),
                                n.predictors.original-n.predictors.left+best.model)
        predictors.left <- 1+c(1:as.numeric(ncol(x)-1))[-which(c(2:as.numeric(ncol(x)-1) %in% predictors.included))]
        x.new <- x.new %>% select(1,all_of(predictors.included),all_of(predictors.left))
        n.predictors.left <- n.predictors.left - 1
      }
    }
  }
 print(summary(selected.model))
 print(anova(selected.model))
 print(model.formula)
}


## Model selection for lmer

Model.selection.lmer <- function(x) {
  x <- x %>% drop_na(1)
  n.predictors.original <- ncol(x)-2
  n.predictors.left <- ncol(x)-2
  delta.AIC <- -1
  threshold <- 3 
  while(delta.AIC < 0 && n.predictors.left > 0){
    if(n.predictors.left==ncol(x)-2){
      AIC.values <- c()
      AIC.values <- c(AIC.values, AIC(null.model))
      for(i in 1:n.predictors.left){
        model.formula <- as.formula(
          paste(colnames(x)[1], "~", paste(names(x)[c(i+1)], collapse=" + "), " + ", "(1|PlotID)", sep="")
        )
        m1 <- lmer(model.formula, data=x)
        AIC.values <- c(AIC.values, AIC(m1))
      }
      best.model <- which(AIC.values == min(AIC.values))
      delta.AIC <- min(AIC.values) - AIC.values[1]
      if(best.model==1){
        selected.model <- null.model
      }else{
        model.formula <- as.formula(
          paste(colnames(x)[1], "~", paste(names(x)[c(best.model)], collapse=" + "), " + ", "(1|PlotID)", sep="")
        )
        selected.model <- lmer(model.formula, data=x)
        n.predictors.left <- n.predictors.left - 1
        predictors.included <- best.model
        predictors.left <- c(2:as.numeric(ncol(x)-1))[-(predictors.included-1)]
        x.new <- x %>% select(1,all_of(predictors.included),all_of(predictors.left),as.numeric(ncol(x)))
      }
    }else{
      AIC.values <- c()
      VIF.values <- c()
      AIC.values <- c(AIC.values, AIC(selected.model))
      for(i in 1:n.predictors.left){
        model.formula <- as.formula(
          paste(colnames(x)[1], "~", paste(names(x.new)[
            c(2:(1+(n.predictors.original-n.predictors.left)),i+1+(n.predictors.original-n.predictors.left))],
            collapse=" + "), " + ", "(1|PlotID)", sep="")
        )
        m1 <- lmer(model.formula, data=x.new)
        VIF.values <- c(VIF.values,max(vif(m1)))
        AIC.values <- c(AIC.values, AIC(m1))
      }
      VIF.values <- c(0,VIF.values)
      AIC.values[which(VIF.values>threshold)] <- 10^99
      best.model <- which(AIC.values == min(AIC.values))
      delta.AIC <- min(AIC.values) - AIC.values[1]
      if(best.model==1){
        selected.model <- selected.model
      }else{
        model.formula <- as.formula(
          paste(colnames(x)[1], "~", paste(names(x.new)[c(2:(1+(n.predictors.original-n.predictors.left)),
                                                      n.predictors.original-n.predictors.left+best.model)], collapse=" + "), " + ", "(1|PlotID)", sep="")
        )
        selected.model <- lmer(model.formula, data=x.new)
        predictors.included <- c(2:(1+(n.predictors.original-n.predictors.left)),
                                n.predictors.original-n.predictors.left+best.model)
        predictors.left <- 1+c(1:as.numeric(ncol(x)-2))[-which(c(2:as.numeric(ncol(x)-1) %in% predictors.included))]
        x.new <- x.new %>% select(1,all_of(predictors.included),all_of(predictors.left))
        n.predictors.left <- n.predictors.left - 1
      }
    }
  }
 print(drop1(selected.model))
 print(summary(selected.model))
 print(r.squaredGLMM(selected.model))
}

```

Data analysis

```{r Data analysis}

################## S1/S2 Table: Treatment effect on species richness ################## 

# we always allow SubplotID even when not being part of the most parsimonious model

## spring 2020
data.selection <- Data[,c("Rich_SP20","fRegion","SubplotID","PlotID")]
null.model <- lmer(Rich_SP20 ~ 1 + (1|PlotID), data=data.selection[!is.na(data.selection$Rich_SP20),])
Model.selection.lmer(data.selection) 

# in this case we don't test for an interaction between subplotID and region due to missing data for some treatments
final.model1 <- lmer(Rich_SP20 ~ fRegion + SubplotID + (1 | PlotID),data=data.selection[!is.na(data.selection$Rich_SP20),])

# summary
output.best.model <- list(
  summary(final.model1),
  anova(final.model1),
  standardize_parameters(final.model1,method = "basic"))
output.best.model

# pairwise comparison 
emmeans(final.model1, pairwise~SubplotID|fRegion)


## summer 2020 
data.selection <- Data[,c("Rich_SU20","fRegion","SubplotID","PlotID")]
null.model <- lmer(Rich_SU20 ~ 1 + (1|PlotID), data=data.selection[!is.na(data.selection$Rich_SU20),])
Model.selection.lmer(data.selection) 

# test for interaction between SubplotID and region
final.model1 <- lmer(Rich_SU20 ~ SubplotID + fRegion + (1 | PlotID),data=data.selection[!is.na(data.selection$Rich_SU20),])
final.model2 <- lmer(Rich_SU20 ~ SubplotID * fRegion + (1 | PlotID),data=data.selection[!is.na(data.selection$Rich_SU20),])
AIC(final.model1,final.model2)

# summary
output.best.model <- list(
  summary(final.model2),
  anova(final.model2),
  standardize_parameters(final.model2,method = "basic"))
output.best.model

# pairwise comparison 
emmeans(final.model2, pairwise~SubplotID|fRegion)


## spring 2021
data.selection <- Data[,c("Rich_SP21","fRegion","SubplotID","PlotID")]
null.model <- lmer(Rich_SP21 ~ 1 + (1|PlotID), data=data.selection[!is.na(data.selection$Rich_SP21),])
Model.selection.lmer(data.selection) 

# test for interaction between SubplotID and region
final.model1 <- lmer(Rich_SP21 ~ SubplotID + fRegion + (1 | PlotID),data=data.selection[!is.na(data.selection$Rich_SP21),])
final.model2 <- lmer(Rich_SP21 ~ SubplotID * fRegion + (1 | PlotID),data=data.selection[!is.na(data.selection$Rich_SP21),])
AIC(final.model1,final.model2)

# summary 
output.best.model <- list(
  summary(final.model2),
  anova(final.model2),
  standardize_parameters(final.model2,method = "basic"))
output.best.model

# pairwise comparison 
emmeans(final.model2, pairwise~SubplotID|fRegion)

## summer 2021
data.selection <- Data[,c("Rich_SU21","fRegion","SubplotID","PlotID")]
null.model <- lmer(Rich_SU21 ~ 1 + (1|PlotID), data=data.selection[!is.na(data.selection$Rich_SU21),])
Model.selection.lmer(data.selection) 

# test for interaction between SubplotID and region
final.model1 <- lmer(Rich_SU21 ~ SubplotID + fRegion + (1 | PlotID),data=data.selection[!is.na(data.selection$Rich_SU21),])
final.model2 <- lmer(Rich_SU21 ~ SubplotID * fRegion + (1 | PlotID),data=data.selection[!is.na(data.selection$Rich_SU21),])
AIC(final.model1,final.model2)

# summary
output.best.model <- list(
  summary(final.model2),
  anova(final.model2),
  standardize_parameters(final.model2,method = "basic"))
output.best.model

# pairwise comparison 
emmeans(final.model2, pairwise~SubplotID|fRegion)

################## S9/S10 Table: Treatment effect on species diversity ################## 

# we always allow SubplotID even when not being part of the most parsimonious model

## spring 2020
data.selection <- Data[,c("Div_SP20","fRegion","SubplotID","PlotID")]
null.model <- lmer(Div_SP20 ~ 1 + (1|PlotID), data=data.selection[!is.na(data.selection$Div_SP20),])
Model.selection.lmer(data.selection) 

# test for interaction between SubplotID and region
final.model1 <- lmer(Div_SP20 ~ SubplotID + fRegion + (1 | PlotID),data=data.selection[!is.na(data.selection$Div_SP20),])
final.model2 <- lmer(Div_SP20 ~ SubplotID * fRegion + (1 | PlotID),data=data.selection[!is.na(data.selection$Div_SP20),])
AIC(final.model1,final.model2)

# summary
output.best.model <- list(
  summary(final.model1))
output.best.model

# pairwise comparison 
emmeans(final.model1, pairwise~SubplotID|fRegion)

## summer 2020
data.selection <- Data[,c("Div_SU20","fRegion","SubplotID","PlotID")]
null.model <- lmer(Div_SU20 ~ 1 + (1|PlotID), data=data.selection[!is.na(data.selection$Div_SU20),])
Model.selection.lmer(data.selection) 

# test for interaction between SubplotID and region
final.model1 <- lmer(Div_SU20 ~ SubplotID + fRegion + (1 | PlotID),data=data.selection[!is.na(data.selection$Div_SU20),])
final.model2 <- lmer(Div_SU20 ~ SubplotID * fRegion + (1 | PlotID),data=data.selection[!is.na(data.selection$Div_SU20),])
AIC(final.model1,final.model2)

# summary
output.best.model <- list(
  summary(final.model2))
output.best.model

# pairwise comparison 
emmeans(final.model2, pairwise~SubplotID|fRegion)

## spring 2021
data.selection <- Data[,c("Div_SP21","fRegion","SubplotID","PlotID")]
null.model <- lmer(Div_SP21 ~ 1 + (1|PlotID), data=data.selection[!is.na(data.selection$Div_SP21),])
Model.selection.lmer(data.selection) 

# test for interaction between SubplotID and region
final.model1 <- lmer(Div_SP21 ~ SubplotID + fRegion + (1 | PlotID),data=data.selection[!is.na(data.selection$Div_SP21),])
final.model2 <- lmer(Div_SP21 ~ SubplotID * fRegion + (1 | PlotID),data=data.selection[!is.na(data.selection$Div_SP21),])
AIC(final.model1,final.model2)

# summary 
output.best.model <- list(
  summary(final.model2))
output.best.model

# pairwise comparison 
emmeans(final.model2, pairwise~SubplotID|fRegion)

## summer 2021
data.selection <- Data[,c("Div_SU21","fRegion","SubplotID","PlotID")]
null.model <- lmer(Div_SU21 ~ 1 + (1|PlotID), data=data.selection[!is.na(data.selection$Div_SU21),])
Model.selection.lmer(data.selection) 

# test for interaction between SubplotID and region
final.model1 <- lmer(Div_SU21 ~ SubplotID + fRegion + (1 | PlotID),data=data.selection[!is.na(data.selection$Div_SU21),])
final.model2 <- lmer(Div_SU21 ~ SubplotID * fRegion + (1 | PlotID),data=data.selection[!is.na(data.selection$Div_SU21),])
AIC(final.model1,final.model2)

# summary
output.best.model <- list(
  summary(final.model2))
output.best.model

# pairwise comparison 
emmeans(final.model2, pairwise~SubplotID|fRegion)

################## S11/S12 Table: Treatment effect on standing biomass ################## 

# we always allow SubplotID even when not being part of the most parsimonious model

## spring 2020
data.selection <- Data[,c("SB_SP20","fRegion","SubplotID","PlotID")]
null.model <- lmer(SB_SP20 ~ 1 + (1|PlotID), data=data.selection[!is.na(data.selection$SB_SP20),])
Model.selection.lmer(data.selection) 

# we don't test for an interaction between SubplotID and region due to missing data for certain treatments
final.model1 <- lmer(SB_SP20 ~ SubplotID + fRegion + (1 | PlotID),data=data.selection[!is.na(data.selection$SB_SP20),])
final.model2 <- lmer(SB_SP20 ~ SubplotID * fRegion + (1 | PlotID),data=data.selection[!is.na(data.selection$SB_SP20),])
AIC(final.model1,final.model2)

# summary
output.best.model <- list(
  summary(final.model2))
output.best.model

# pairwise comparison 
emmeans(final.model2, pairwise~SubplotID|fRegion)

## summer 2020
data.selection <- Data[,c("SB_SU20","fRegion","SubplotID","PlotID")]
null.model <- lmer(SB_SU20 ~ 1 + (1|PlotID), data=data.selection[!is.na(data.selection$SB_SU20),])
Model.selection.lmer(data.selection) 

# test for interaction between SubplotID and region
final.model1 <- lmer(SB_SU20 ~ SubplotID + fRegion + (1|PlotID),data=data.selection[!is.na(data.selection$SB_SU20),])
final.model2 <- lmer(SB_SU20 ~ SubplotID * fRegion + (1|PlotID),data=data.selection[!is.na(data.selection$SB_SU20),])
AIC(final.model1,final.model2)

# summary
output.best.model <- list(
  summary(final.model2))
output.best.model

# pairwise comparison 
emmeans(final.model2, pairwise~SubplotID|fRegion)

## spring 2021
data.selection <- Data[,c("SB_SP21","fRegion","SubplotID","PlotID")]
null.model <- lmer(SB_SP21 ~ 1 + (1|PlotID), data=data.selection[!is.na(data.selection$SB_SP21),])
Model.selection.lmer(data.selection) 

# test for interaction between SubplotID and region
final.model1 <- lmer(SB_SP21 ~ SubplotID + fRegion + (1|PlotID),data=data.selection[!is.na(data.selection$SB_SP21),])
final.model2 <- lmer(SB_SP21 ~ SubplotID * fRegion + (1|PlotID),data=data.selection[!is.na(data.selection$SB_SP21),])
AIC(final.model1,final.model2)

# summary 
output.best.model <- list(
  summary(final.model2))
output.best.model


# pairwise comparison 
emmeans(final.model2, pairwise~SubplotID|fRegion)

## summer 2021
data.selection <- Data[,c("SB_SU21","fRegion","SubplotID","PlotID")]
null.model <- lmer(SB_SU21 ~ 1 + (1|PlotID), data=data.selection[!is.na(data.selection$SB_SU21),])
Model.selection.lmer(data.selection) 

# test for interaction between SubplotID and region
final.model1 <- lmer(SB_SU21 ~ SubplotID + fRegion + (1 | PlotID),data=data.selection[!is.na(data.selection$SB_SU21),])
final.model2 <- lmer(SB_SU21 ~ SubplotID * fRegion + (1 | PlotID),data=data.selection[!is.na(data.selection$SB_SU21),])
AIC(final.model1,final.model2)

# summary
output.best.model <- list(
  summary(final.model2))
output.best.model

# pairwise comparison 
emmeans(final.model2, pairwise~SubplotID|fRegion)

################## S13/S14 Table: Treatment effect on biomass production ################## 

# we always allow SubplotID even when not being part of the most parsimonious model

## summer 2020
data.selection <- Data[,c("BP_SU20","fRegion","SubplotID","PlotID")]
null.model <- lmer(BP_SU20 ~ 1 + (1|PlotID), data=data.selection[!is.na(data.selection$BP_SU20),])
Model.selection.lmer(data.selection) 

# test for interaction between SubplotID and region
final.model1 <- lmer(BP_SU20 ~ SubplotID + fRegion + (1|PlotID),data=data.selection[!is.na(data.selection$BP_SU20),])
final.model2 <- lmer(BP_SU20 ~ SubplotID * fRegion + (1|PlotID),data=data.selection[!is.na(data.selection$BP_SU20),])
AIC(final.model1,final.model2)

# summary
output.best.model <- list(
  summary(final.model2))
output.best.model

# pairwise comparison 
emmeans(final.model2, pairwise~SubplotID|fRegion)

## summer 2021
data.selection <- Data[,c("BP_SU21","fRegion","SubplotID","PlotID")]
null.model <- lmer(BP_SU21 ~ 1 + (1|PlotID), data=data.selection[!is.na(data.selection$BP_SU21),])
Model.selection.lmer(data.selection) 

# test for interaction between SubplotID and region
final.model1 <- lmer(BP_SU21 ~ SubplotID + fRegion + (1 | PlotID),data=data.selection[!is.na(data.selection$BP_SU21),])
final.model2 <- lmer(BP_SU21 ~ SubplotID * fRegion + (1 | PlotID),data=data.selection[!is.na(data.selection$BP_SU21),])
AIC(final.model1,final.model2)

# summary
output.best.model <- list(
  summary(final.model2))
output.best.model

# pairwise comparison 
emmeans(final.model2, pairwise~SubplotID|fRegion)


```

Prepare data for SEM

```{r Prepare data for SEM}

## only select relevant data sets for SEM

rm(list=setdiff(ls(), c("Data")))

# Adjust data ------------------------------------------------------------------

# create dummy variable for SubplotID

pSEM.data <- Data %>%
  mutate(
    Mowing.or.grazing = case_when(
      SubplotID %in% c("EP_C","UP_C") ~ 1,
      SubplotID %in% c("RP_C","RP_F") ~ 0),
    Fertilization = case_when(
      SubplotID %in% c("UP_C","RP_C") ~ 0,
      SubplotID %in% c("EP_C","RP_F") ~ 1)) %>%
  mutate(fRegion = as.factor(fRegion))

# Which variables should we select for SEM?

pSEM.data.spring <- pSEM.data %>%
  select("PlotID","fRegion","LUI_Fert","Mowing.or.grazing","Fertilization",
         contains("SP"))

pSEM.data.summer <- pSEM.data %>%
  select("PlotID","fRegion","LUI_Fert","Mowing.or.grazing","Fertilization",
         contains("SU"))

# create one data.frame for each Season in long format

pSEM.data.spring.20 <- pSEM.data.spring %>%
  select(PlotID,fRegion,LUI_Fert,Mowing.or.grazing,Fertilization,
         Rich_SP20,Div_SP20,SB_SP20,inv_rLight_SP20,JulDay_SP20,
         Subplot_SM_SP20) %>%
  rename(Richness           = Rich_SP20,
         Diversity          = Div_SP20,   
         Standing_biomass   = SB_SP20,
         Light_availability = inv_rLight_SP20,
         Sampling_date      = JulDay_SP20,
         SoilMoi            = Subplot_SM_SP20) %>%
  mutate(Year = 1)

pSEM.data.spring.21 <- pSEM.data.spring %>%
  select(PlotID,fRegion,LUI_Fert,Mowing.or.grazing,Fertilization,
         Rich_SP21,Div_SP21,SB_SP21,inv_rLight_SP21,JulDay_SP21,
         Subplot_SM_SP21) %>%
  rename(Richness           = Rich_SP21,
         Diversity          = Div_SP21,
         Standing_biomass   = SB_SP21,
         Light_availability = inv_rLight_SP21,
         Sampling_date      = JulDay_SP21,
         SoilMoi            = Subplot_SM_SP21) %>%
  mutate(Year = 2)

pSEM.data.spring <- rbind(pSEM.data.spring.20,pSEM.data.spring.21)


pSEM.data.summer.20 <- pSEM.data.summer %>%
  select(PlotID,fRegion,LUI_Fert,Mowing.or.grazing,Fertilization,
         Rich_SU20,Div_SU20,SB_SU20,BP_SU20,inv_rLight_SU20,JulDay_SU20,
         Subplot_SM_SU20) %>%
  rename(Richness           = Rich_SU20,
         Diversity          = Div_SU20,
         Standing_biomass   = SB_SU20,
         Biomass_production = BP_SU20,
         Light_availability = inv_rLight_SU20,
         Sampling_date      = JulDay_SU20,
         SoilMoi            = Subplot_SM_SU20) %>%
  mutate(Year = 1)

pSEM.data.summer.21 <- pSEM.data.summer %>%
  select(PlotID,fRegion,LUI_Fert,Mowing.or.grazing,Fertilization,
         Rich_SU21,Div_SU21,SB_SU21,BP_SU21,inv_rLight_SU21,JulDay_SU21,
         Subplot_SM_SU21) %>%
  rename(Richness           = Rich_SU21,
         Diversity          = Div_SU21,
         Standing_biomass   = SB_SU21,
         Biomass_production = BP_SU21,
         Light_availability = inv_rLight_SU21,
         Sampling_date      = JulDay_SU21,
         SoilMoi            = Subplot_SM_SU21) %>%
  mutate(Year = 2)

pSEM.data.summer <- rbind(pSEM.data.summer.20,pSEM.data.summer.21)

# exclude all NAs in data frame 

pSEM.data.spring <- pSEM.data.spring %>%
  drop_na() %>%
  mutate(Year = as.factor(Year)
         ,Light_availability = log(Light_availability)
         )

pSEM.data.summer <- pSEM.data.summer %>%
  drop_na() %>%
  mutate(Year = as.factor(Year)
         ,Light_availability = log(Light_availability)
         )

# Correct for year and sampling date (calculate residuals) ----------------------------

# spring variables
var.sp <- c("Richness","Diversity","Standing_biomass","Light_availability","SoilMoi")

for(i in var.sp){
  
  model.formula <- as.formula(
          paste(i, "~", paste("Year","Sampling_date", sep=" * "), sep="")
        )
  
  residual.model <- lm(model.formula, data=pSEM.data.spring)
  
  res <- resid(residual.model)
  
  pSEM.data.spring <- cbind(pSEM.data.spring,res)
  names(pSEM.data.spring)[names(pSEM.data.spring)=="res"] <- paste0(i,".res")
  
}

# summer variables
var.su <- c("Richness","Diversity","Standing_biomass","Biomass_production","Light_availability","SoilMoi")

for(i in var.su){
 
  model.formula <- as.formula(
          paste(i, "~", paste("Year","Sampling_date", sep=" * "), sep="")
        )
  
  residual.model <- lm(model.formula, data=pSEM.data.summer)
  
  res <- resid(residual.model)
  
  pSEM.data.summer <- cbind(pSEM.data.summer,res)
  names(pSEM.data.summer)[names(pSEM.data.summer)=="res"] <- paste0(i,".res")
  
}

# clean workspace

rm(list=setdiff(ls(), c("Data","pSEM.data.spring","pSEM.data.summer")))


```

Perform SEM

```{r Perform SEM}

# SPRING -----------------------------------------------------------------------

## Predict Richness ------------------------------------------------------------

pSEM.spring.rich <- list(
  
  # Predicting species richness
  Richness = lme(Richness.res ~ 
                 Light_availability.res
                 + Fertilization
                 + Mowing.or.grazing
                 + LUI_Fert
                 + SoilMoi.res
                 
                 , 
                 
                 random = ~ 1 | fRegion/PlotID, na.action = na.omit,
                 data = pSEM.data.spring)
  
  ,# Predicting standing biomass
  StandingBiomass = lme(Standing_biomass.res ~ 
                        Mowing.or.grazing
                        + Fertilization
                        + LUI_Fert
                        , 
                        
                        random = ~ 1 | fRegion/PlotID, na.action = na.omit,
                        data = pSEM.data.spring)
  
  ,# Predicting light availability
  LightAvailability = lme(Light_availability.res ~ 
                          Standing_biomass.res
                          , 
                          
                          random = ~ 1 | fRegion/PlotID, na.action = na.omit,
                          weights = varPower(form = ~Standing_biomass.res), # addresses residual variance
                          data = pSEM.data.spring)
  
  ,# Predicting SoilMoisture
  SoilMoisture = lme(SoilMoi.res ~ 
                          Light_availability.res
                          + Standing_biomass.res
                          , 
                          
                          random = ~ 1 | fRegion/PlotID, na.action = na.omit,
                          data = pSEM.data.spring)

)

pSEM.spring.rich.model <- as.psem(pSEM.spring.rich)

# test for claim of independence

summary(pSEM.spring.rich.model, .progressBar = T) 
fisherC(pSEM.spring.rich.model)

# extract model summary and investigate influence of region on species richness

pSEM_spring_SR.coeff <- as.data.frame(coefs(pSEM.spring.rich.model))

# extract model and semi partial R2

r2beta(model=pSEM.spring.rich.model$Richness,partial=TRUE,method='sgv')

## Predict Shannon Diversity ---------------------------------------------------

pSEM.spring.div <- list(
  
  # Predicting diversity
  Diversity = lme(Diversity.res ~ 
                 Light_availability.res
                 + Fertilization
                 + Mowing.or.grazing
                 + LUI_Fert
                 + SoilMoi.res
                 , 
                 random = ~ 1 | fRegion/PlotID, na.action = na.omit, 
                 data = pSEM.data.spring)
  
  ,# Predicting standing biomass
  StandingBiomass = lme(Standing_biomass.res ~ 
                        Mowing.or.grazing
                        + Fertilization
                        + LUI_Fert
                        , 
                        random = ~ 1 | fRegion/PlotID, na.action = na.omit, data = pSEM.data.spring)
  
  ,# Predicting light availability
  LightAvailability = lme(Light_availability.res ~ 
                          Standing_biomass.res
                          , 
                          random = ~ 1 | fRegion/PlotID, na.action = na.omit, 
                          weights = varPower(form = ~Standing_biomass.res), # addresses residual variance
                          data = pSEM.data.spring)
  
  ,# Predicting SoilMoisture
  SoilMoisture = lme(SoilMoi.res ~ 
                          Light_availability.res
                          + Standing_biomass.res
                          , 
                          
                          random = ~ 1 | fRegion/PlotID, na.action = na.omit,
                          data = pSEM.data.spring)

)

pSEM.spring.div.model <- as.psem(pSEM.spring.div)

# test for claim of independence

summary(pSEM.spring.div.model, .progressBar = T)
fisherC(pSEM.spring.div.model)

# extract model summary and investigate influence of region on diversity

pSEM_spring_DIV.coeff <- as.data.frame(coefs(pSEM.spring.div.model))

# extract model and semi partial R2

r2beta(model=pSEM.spring.div.model$Diversity,partial=TRUE,method='sgv')

# SUMMER -----------------------------------------------------------------------

## Predict Richness ------------------------------------------------------------

pSEM.summer.rich <- list(
  
  # Predicting species richness
  Richness = lme(Richness.res ~
                 Light_availability.res
                 + Fertilization
                 + Mowing.or.grazing
                 + LUI_Fert
                 + SoilMoi.res
                 , 
                 random = ~ 1 | fRegion/PlotID, na.action = na.omit, data = pSEM.data.summer)
  
  ,# Predicting standing biomass
  StandingBiomass = lme(Standing_biomass.res ~ 
                        Mowing.or.grazing
                        + Biomass_production.res
                        , 
                        random = ~ 1 | fRegion/PlotID, na.action = na.omit, data = pSEM.data.summer)
  
  ,# Predict biomass production
  BiomassProd = lme(Biomass_production.res ~ 
                    Fertilization
                    + Mowing.or.grazing
                    + LUI_Fert
                    , 
                    random = ~ 1 | fRegion/PlotID, na.action = na.omit, data = pSEM.data.summer)
  
  ,# Predicting light availability
  LightAvailability = lme(Light_availability.res ~ 
                          Standing_biomass.res
                          , 
                          random = ~ 1 | fRegion/PlotID, na.action = na.omit, 
                          weights = varPower(form = ~Standing_biomass.res), # addresses residual variance
                          data = pSEM.data.summer)
  
  ,# Predicting SoilMoisture
  SoilMoisture = lme(SoilMoi.res ~ 
                          Light_availability.res
                          + Standing_biomass.res
                          #+ Biomass_production.res
                          , 
                          
                          random = ~ 1 | fRegion/PlotID, na.action = na.omit,
                          data = pSEM.data.summer)
  
  #,SoilMoi.res %~~% Biomass_production.res
  
)

# compare AIC between psem without VERSUS with error correlation between Soil moisture and Biomass production

pSEM.summer.rich.model <- as.psem(pSEM.summer.rich)

AIC(pSEM.summer.rich.model)

pSEM.summer.rich.model <- update(pSEM.summer.rich.model, SoilMoi.res %~~% Biomass_production.res)

AIC(pSEM.summer.rich.model)

# test for claim of independence

summary(pSEM.summer.rich.model, .progressBar = T)
fisherC(pSEM.summer.rich.model)

# extract model summary and investigate influence of region on species richness

pSEM_summer_SR.coeff <- as.data.frame(coefs(pSEM.summer.rich.model))

# extract model and semi partial R2

r2beta(model=pSEM.summer.rich.model$Richness,partial=TRUE,method='sgv')

## Predict Diversity -----------------------------------------------------------

pSEM.summer.div <- list(
  
  # Predicting diversity
  Diversity = lme(Diversity.res ~
                 Light_availability.res
                 + Fertilization
                 + Mowing.or.grazing
                 + LUI_Fert
                 + SoilMoi.res
                 , 
                 random = ~ 1 | fRegion/PlotID, na.action = na.omit, data = pSEM.data.summer)
  
  ,# Predicting standing biomass
  StandingBiomass = lme(Standing_biomass.res ~ 
                        Mowing.or.grazing
                        + Biomass_production.res
                        , 
                        random = ~ 1 | fRegion/PlotID, na.action = na.omit, data = pSEM.data.summer)
  
  ,# Predict biomass production
  BiomassProd = lme(Biomass_production.res ~ 
                    Fertilization
                    + Mowing.or.grazing
                    + LUI_Fert
                    , 
                    random = ~ 1 | fRegion/PlotID, na.action = na.omit, data = pSEM.data.summer)
  
  ,# Predicting light availability
  LightAvailability = lme(Light_availability.res ~
                          Standing_biomass.res
                          ,
                          random = ~ 1 | fRegion/PlotID, na.action = na.omit, 
                          weights = varPower(form = ~Standing_biomass.res), # addresses residual variance
                          data = pSEM.data.summer)
  
  ,# Predicting SoilMoisture
  SoilMoisture = lme(SoilMoi.res ~ 
                          Light_availability.res
                          + Standing_biomass.res
                          #+ Biomass_production.res
                          , 
                          
                          random = ~ 1 | fRegion/PlotID, na.action = na.omit,
                          data = pSEM.data.summer)
  
  #,SoilMoi.res %~~% Biomass_production.res

)

# compare AIC between psem without VERSUS with error correlation between Soil moisture and Biomass production

pSEM.summer.div.model <- as.psem(pSEM.summer.div)

AIC(pSEM.summer.div.model)

pSEM.summer.div.model <- update(pSEM.summer.div.model, SoilMoi.res %~~% Biomass_production.res)

AIC(pSEM.summer.div.model)

# test for claim of independence

summary(pSEM.summer.div.model, .progressBar = T)
fisherC(pSEM.summer.div.model)

# extract model summary and investigate influence of region on diversity

pSEM_summer_DIV.coeff <- as.data.frame(coefs(pSEM.summer.div.model))

# extract model and semi partial R2

r2beta(model=pSEM.summer.div.model$Diversity,partial=TRUE,method='sgv')

# Model validation -------------------------------------------------------------


## Spring - Richness -----------------------------------------------------------

# check for heteroscedasticity

check_heteroscedasticity(pSEM.spring.rich$Richness)
check_heteroscedasticity(pSEM.spring.rich$StandingBiomass)
check_heteroscedasticity(pSEM.spring.rich$LightAvailability) # Heteroscedasticity detected

# check model assumptions

check_model(pSEM.spring.rich$Richness)
check_model(pSEM.spring.rich$StandingBiomass)
check_model(pSEM.spring.rich$LightAvailability)

## Spring - Diversity ----------------------------------------------------------

# check for heteroscedasticity

check_heteroscedasticity(pSEM.spring.div$Diversity) # Heteroscedasticity detected
check_heteroscedasticity(pSEM.spring.div$StandingBiomass)
check_heteroscedasticity(pSEM.spring.div$LightAvailability)  # Heteroscedasticity detected

# check model assumptions

check_model(pSEM.spring.div$Diversity)
check_model(pSEM.spring.div$StandingBiomass)
check_model(pSEM.spring.div$LightAvailability)

## Summer - Richness -----------------------------------------------------------

# check for heteroscedasticity

check_heteroscedasticity(pSEM.summer.rich$Richness)
check_heteroscedasticity(pSEM.summer.rich$StandingBiomass)
check_heteroscedasticity(pSEM.summer.rich$BiomassProd)
check_heteroscedasticity(pSEM.summer.rich$LightAvailability) # Heteroscedasticity detected 

# check model assumptions

check_model(pSEM.summer.rich$Richness) 
check_model(pSEM.summer.rich$StandingBiomass) 
check_model(pSEM.summer.rich$BiomassProd) 
check_model(pSEM.summer.rich$LightAvailability)

## Summer - Diversity ----------------------------------------------------------

# check for heteroscedasticity

check_heteroscedasticity(pSEM.summer.div$Diversity) # Heteroscedasticity detected 
check_heteroscedasticity(pSEM.summer.div$StandingBiomass)
check_heteroscedasticity(pSEM.summer.div$BiomassProd)
check_heteroscedasticity(pSEM.summer.div$LightAvailability) # Heteroscedasticity detected 

# check model assumptions

check_model(pSEM.summer.div$Diversity) 
check_model(pSEM.summer.div$StandingBiomass) 
check_model(pSEM.summer.div$BiomassProd) 
check_model(pSEM.summer.div$LightAvailability)

# Adjust models ----------------------------------------------------------------

# Calculate indirect effects of fertilization and biomass removal on richness/diversity for each season ------------

predictor <- c("Fertilization","Mowing.or.grazing")

# Spring - richness
coeff.sp.rich <- pSEM_spring_SR.coeff %>%
  select(Response,Predictor,Std.Estimate) %>%
  filter(!grepl("Region", Predictor)) %>%
  mutate(Std.Estimate = as.numeric(Std.Estimate))

for(i in predictor){
  coeff1 <- coeff.sp.rich$Std.Estimate[coeff.sp.rich$Response=="Standing_biomass.res"&
                                         coeff.sp.rich$Predictor==i]
  
  coeff2 <- coeff.sp.rich$Std.Estimate[coeff.sp.rich$Response=="Light_availability.res"&
                                         coeff.sp.rich$Predictor=="Standing_biomass.res"]
  
  coeff3 <- coeff.sp.rich$Std.Estimate[coeff.sp.rich$Response=="Richness.res"&
                                         coeff.sp.rich$Predictor=="Light_availability.res"]
  
  coeff4 <- coeff.sp.rich$Std.Estimate[coeff.sp.rich$Response=="SoilMoi.res"&
                                         coeff.sp.rich$Predictor=="Standing_biomass.res"]
  
  coeff5 <- coeff.sp.rich$Std.Estimate[coeff.sp.rich$Response=="Richness.res"&
                                         coeff.sp.rich$Predictor=="SoilMoi.res"]
  
  coeff6 <- coeff.sp.rich$Std.Estimate[coeff.sp.rich$Response=="SoilMoi.res"&
                                         coeff.sp.rich$Predictor=="Light_availability.res"]
  
    indirectEff_Light <- coeff1*coeff2*coeff3
    indirectEff_Moi   <- coeff1*(coeff4+(coeff2*coeff6))*coeff5
    
    assign(paste0("indirectEff_Light_",i,"_Rich.SP"),indirectEff_Light)
    assign(paste0("indirectEff_Moi_",i,"_Rich.SP"),indirectEff_Moi)
    rm(coeff1,coeff2,coeff3,coeff4,coeff5,coeff6,indirectEff_Light,indirectEff_Moi)
}

# spring - diversity
coeff.sp.div <- pSEM_spring_DIV.coeff %>%
  select(Response,Predictor,Std.Estimate) %>%
  filter(!grepl("Region", Predictor)) %>%
  mutate(Std.Estimate = as.numeric(Std.Estimate))

for(i in predictor){
  coeff1 <- coeff.sp.div$Std.Estimate[coeff.sp.div$Response=="Standing_biomass.res"&
                                         coeff.sp.div$Predictor==i]
  
  coeff2 <- coeff.sp.div$Std.Estimate[coeff.sp.div$Response=="Light_availability.res"&
                                         coeff.sp.div$Predictor=="Standing_biomass.res"]
  
  coeff3 <- coeff.sp.div$Std.Estimate[coeff.sp.div$Response=="Diversity.res"&
                                         coeff.sp.div$Predictor=="Light_availability.res"]
  
  coeff4 <- coeff.sp.div$Std.Estimate[coeff.sp.div$Response=="SoilMoi.res"&
                                         coeff.sp.div$Predictor=="Standing_biomass.res"]
  
  coeff5 <- coeff.sp.div$Std.Estimate[coeff.sp.div$Response=="Diversity.res"&
                                         coeff.sp.div$Predictor=="SoilMoi.res"]
  
  coeff6 <- coeff.sp.div$Std.Estimate[coeff.sp.div$Response=="SoilMoi.res"&
                                         coeff.sp.div$Predictor=="Light_availability.res"]
  
    indirectEff_Light <- coeff1*coeff2*coeff3
    indirectEff_Moi   <- coeff1*(coeff4+(coeff2*coeff6))*coeff5
    
    assign(paste0("indirectEff_Light_",i,"_Div.SP"),indirectEff_Light)
    assign(paste0("indirectEff_Moi_",i,"_Div.SP"),indirectEff_Moi)
    rm(coeff1,coeff2,coeff3,coeff4,coeff5,coeff6,indirectEff_Light,indirectEff_Moi)
}

# summer - richness
coeff.su.rich <- pSEM_summer_SR.coeff %>%
  select(Response,Predictor,Std.Estimate) %>%
  filter(!grepl("Region", Predictor)) %>%
  mutate(Std.Estimate = as.numeric(Std.Estimate))

for(i in 1:length(predictor)){
  if(predictor[i] == "Fertilization"){
    coeff1 <- coeff.su.rich$Std.Estimate[coeff.su.rich$Response=="Biomass_production.res"&
                                           coeff.su.rich$Predictor=="Fertilization"]
    
    coeff2 <- coeff.su.rich$Std.Estimate[coeff.su.rich$Response=="Standing_biomass.res"&
                                           coeff.su.rich$Predictor=="Biomass_production.res"]
    
    coeff3 <- coeff.su.rich$Std.Estimate[coeff.su.rich$Response=="Light_availability.res"&
                                           coeff.su.rich$Predictor=="Standing_biomass.res"]
    
    coeff4 <- coeff.su.rich$Std.Estimate[coeff.su.rich$Response=="Richness.res"&
                                           coeff.su.rich$Predictor=="Light_availability.res"]
    
    coeff5 <- coeff.su.rich$Std.Estimate[coeff.su.rich$Response=="SoilMoi.res"&
                                           coeff.su.rich$Predictor=="Standing_biomass.res"]
    
    coeff6 <- coeff.su.rich$Std.Estimate[coeff.su.rich$Response=="Richness.res"&
                                           coeff.su.rich$Predictor=="SoilMoi.res"]
    
    coeff7 <- coeff.su.rich$Std.Estimate[coeff.su.rich$Response=="SoilMoi.res"&
                                           coeff.su.rich$Predictor=="Light_availability.res"]
    
    
      indirectEff_Light <- coeff1*coeff2*coeff3*coeff4
      indirectEff_Moi   <- coeff1*coeff2*(coeff5+(coeff3*coeff7))*coeff6
      
      assign(paste0("indirectEff_Light_","Fertilization","_Rich.SU"),indirectEff_Light)
      assign(paste0("indirectEff_Moi_","Fertilization","_Rich.SU"),indirectEff_Moi)
      rm(coeff1,coeff2,coeff3,coeff4,coeff5,coeff6,coeff7,indirectEff_Light,indirectEff_Moi)
      
  }else{
    coeff1 <- coeff.su.rich$Std.Estimate[coeff.su.rich$Response=="Biomass_production.res"&
                                           coeff.su.rich$Predictor=="Mowing.or.grazing"]
    
    coeff2 <- coeff.su.rich$Std.Estimate[coeff.su.rich$Response=="Standing_biomass.res"&
                                           coeff.su.rich$Predictor=="Biomass_production.res"]
    
    coeff3 <- coeff.su.rich$Std.Estimate[coeff.su.rich$Response=="Standing_biomass.res"&
                                           coeff.su.rich$Predictor=="Mowing.or.grazing"]
    
    coeff4 <- coeff.su.rich$Std.Estimate[coeff.su.rich$Response=="Light_availability.res"&
                                           coeff.su.rich$Predictor=="Standing_biomass.res"]
    
    coeff5 <- coeff.su.rich$Std.Estimate[coeff.su.rich$Response=="Richness.res"&
                                           coeff.su.rich$Predictor=="Light_availability.res"]
    
    coeff6 <- coeff.su.rich$Std.Estimate[coeff.su.rich$Response=="SoilMoi.res"&
                                           coeff.su.rich$Predictor=="Standing_biomass.res"]
    
    coeff7 <- coeff.su.rich$Std.Estimate[coeff.su.rich$Response=="Richness.res"&
                                           coeff.su.rich$Predictor=="SoilMoi.res"]
    
    coeff8 <- coeff.su.rich$Std.Estimate[coeff.su.rich$Response=="SoilMoi.res"&
                                           coeff.su.rich$Predictor=="Light_availability.res"]
    
    
      indirectEff_Light <- (coeff3+(coeff1*coeff2))*coeff4*coeff5
      indirectEff_Moi   <- ((coeff3+(coeff1*coeff2))*(coeff6+(coeff4*coeff8)))*coeff7
      
      assign(paste0("indirectEff_Light_","Mowing.or.grazing","_Rich.SU"),indirectEff_Light)
      assign(paste0("indirectEff_Moi_","Mowing.or.grazing","_Rich.SU"),indirectEff_Moi)
      rm(coeff1,coeff2,coeff3,coeff4,coeff5,coeff6,coeff7,coeff8,indirectEff_Light,indirectEff_Moi)
  }
}

# summer - diversity
coeff.su.div <- pSEM_summer_DIV.coeff %>%
  select(Response,Predictor,Std.Estimate) %>%
  filter(!grepl("Region", Predictor)) %>%
  mutate(Std.Estimate = as.numeric(Std.Estimate))

for(i in 1:length(predictor)){
  if(predictor[i] == "Fertilization"){
    coeff1 <- coeff.su.div$Std.Estimate[coeff.su.div$Response=="Biomass_production.res"&
                                           coeff.su.div$Predictor=="Fertilization"]
    
    coeff2 <- coeff.su.div$Std.Estimate[coeff.su.div$Response=="Standing_biomass.res"&
                                           coeff.su.div$Predictor=="Biomass_production.res"]
    
    coeff3 <- coeff.su.div$Std.Estimate[coeff.su.div$Response=="Light_availability.res"&
                                           coeff.su.div$Predictor=="Standing_biomass.res"]
    
    coeff4 <- coeff.su.div$Std.Estimate[coeff.su.div$Response=="Diversity.res"&
                                           coeff.su.div$Predictor=="Light_availability.res"]
    
    coeff5 <- coeff.su.div$Std.Estimate[coeff.su.div$Response=="SoilMoi.res"&
                                           coeff.su.div$Predictor=="Standing_biomass.res"]
    
    coeff6 <- coeff.su.div$Std.Estimate[coeff.su.div$Response=="Diversity.res"&
                                           coeff.su.div$Predictor=="SoilMoi.res"]
    
    coeff7 <- coeff.su.div$Std.Estimate[coeff.su.div$Response=="SoilMoi.res"&
                                           coeff.su.div$Predictor=="Light_availability.res"]
    
    
      indirectEff_Light <- coeff1*coeff2*coeff3*coeff4
      indirectEff_Moi   <- coeff1*coeff2*(coeff5+(coeff3*coeff7))*coeff6
      
      assign(paste0("indirectEff_Light_","Fertilization","_Div.SU"),indirectEff_Light)
      assign(paste0("indirectEff_Moi_","Fertilization","_Div.SU"),indirectEff_Moi)
      rm(coeff1,coeff2,coeff3,coeff4,coeff5,coeff6,coeff7,indirectEff_Light,indirectEff_Moi)
      
  }else{
    coeff1 <- coeff.su.div$Std.Estimate[coeff.su.div$Response=="Biomass_production.res"&
                                           coeff.su.div$Predictor=="Mowing.or.grazing"]
    
    coeff2 <- coeff.su.div$Std.Estimate[coeff.su.div$Response=="Standing_biomass.res"&
                                           coeff.su.div$Predictor=="Biomass_production.res"]
    
    coeff3 <- coeff.su.div$Std.Estimate[coeff.su.div$Response=="Standing_biomass.res"&
                                           coeff.su.div$Predictor=="Mowing.or.grazing"]
    
    coeff4 <- coeff.su.div$Std.Estimate[coeff.su.div$Response=="Light_availability.res"&
                                           coeff.su.div$Predictor=="Standing_biomass.res"]
    
    coeff5 <- coeff.su.div$Std.Estimate[coeff.su.div$Response=="Diversity.res"&
                                           coeff.su.div$Predictor=="Light_availability.res"]
    
    coeff6 <- coeff.su.div$Std.Estimate[coeff.su.div$Response=="SoilMoi.res"&
                                           coeff.su.div$Predictor=="Standing_biomass.res"]
    
    coeff7 <- coeff.su.div$Std.Estimate[coeff.su.div$Response=="Diversity.res"&
                                           coeff.su.div$Predictor=="SoilMoi.res"]
    
    coeff8 <- coeff.su.div$Std.Estimate[coeff.su.div$Response=="SoilMoi.res"&
                                           coeff.su.div$Predictor=="Light_availability.res"]
    
    
      indirectEff_Light <- (coeff3+(coeff1*coeff2))*coeff4*coeff5
      indirectEff_Moi   <- ((coeff3+(coeff1*coeff2))*(coeff6+(coeff4*coeff8)))*coeff7
      
      assign(paste0("indirectEff_Light_","Mowing.or.grazing","_Div.SU"),indirectEff_Light)
      assign(paste0("indirectEff_Moi_","Mowing.or.grazing","_Div.SU"),indirectEff_Moi)
      rm(coeff1,coeff2,coeff3,coeff4,coeff5,coeff6,coeff7,coeff8,indirectEff_Light,indirectEff_Moi)
  }
}

# create data frame with all indirect effects

indirect.Effects <- data.frame(
  Effect = c(rep("Indirect via light availability",4),rep("Indirect via soil moisture",4)),
  Season = c("Spring","Summer","Spring","Summer"),
  Response = c("Richness","Richness","Diversity","Diversity"),
  Fertilization = c(indirectEff_Light_Fertilization_Rich.SP,
                    indirectEff_Light_Fertilization_Rich.SU,
                    indirectEff_Light_Fertilization_Div.SP,
                    indirectEff_Light_Fertilization_Div.SU,
                    indirectEff_Moi_Fertilization_Rich.SP,
                    indirectEff_Moi_Fertilization_Rich.SU,
                    indirectEff_Moi_Fertilization_Div.SP,
                    indirectEff_Moi_Fertilization_Div.SU),
  Biomass.removal = c(indirectEff_Light_Mowing.or.grazing_Rich.SP,
                      indirectEff_Light_Mowing.or.grazing_Rich.SU,
                      indirectEff_Light_Mowing.or.grazing_Div.SP,
                      indirectEff_Light_Mowing.or.grazing_Div.SU,
                      indirectEff_Moi_Mowing.or.grazing_Rich.SP,
                      indirectEff_Moi_Mowing.or.grazing_Rich.SU,
                      indirectEff_Moi_Mowing.or.grazing_Div.SP,
                      indirectEff_Moi_Mowing.or.grazing_Div.SU)
)

# create data frame will all direct effects

sem.set <- list(coeff.sp.rich,coeff.sp.div,coeff.su.rich,coeff.su.div)

for(i in 1:length(sem.set)){
  Mowing.or.grazing <- 
    sem.set[[i]]$Std.Estimate[3]
  Fertilization <- 
    sem.set[[i]]$Std.Estimate[2]
  if(i == 1){
    assign(paste0("directEff_Mowing.or.grazing","_Rich.SP"),Mowing.or.grazing)
    assign(paste0("directEff_Fertilization","_Rich.SP"),Fertilization)
  }else if(i == 2){
    assign(paste0("directEff_Mowing.or.grazing","_Div.SP"),Mowing.or.grazing)
    assign(paste0("directEff_Fertilization","_Div.SP"),Fertilization)
  }else if(i == 3){
    assign(paste0("directEff_Mowing.or.grazing","_Rich.SU"),Mowing.or.grazing)
    assign(paste0("directEff_Fertilization","_Rich.SU"),Fertilization)
  }else{
    assign(paste0("directEff_Mowing.or.grazing","_Div.SU"),Mowing.or.grazing)
    assign(paste0("directEff_Fertilization","_Div.SU"),Fertilization)
  }
}

direct.Effects <- data.frame(
  Effect = c(rep("Direct",4)),
  Season = c("Spring","Summer","Spring","Summer"),
  Response = c("Richness","Richness","Diversity","Diversity"),
  Fertilization = c(directEff_Fertilization_Rich.SP,directEff_Fertilization_Rich.SU,
                    directEff_Fertilization_Div.SP,directEff_Fertilization_Div.SU),
  Biomass.removal = c(directEff_Mowing.or.grazing_Rich.SP,directEff_Mowing.or.grazing_Rich.SU,
                      directEff_Mowing.or.grazing_Div.SP,directEff_Mowing.or.grazing_Div.SU)
)

# combine indirect and direct effects

sem.Effects <- rbind(direct.Effects,indirect.Effects)

sem.Effects <- sem.Effects %>%
  mutate(across(where(is.numeric), ~ round(., 3)))


```

Analyzing changes in plant community composition in response to treatments

```{r Community compostion}

# load data

Data_SpeciesRecords <- fread(here("SpeciesRecords_BEF_corr_13.09.2021.txt"), 
                             header = T, 
                             sep = "\t",
                             dec = ".", 
                             data.table = T)

# Adjust data

Data_SpeciesRecords <- Data_SpeciesRecords %>%
  mutate(Region = case_when(
    grepl('A',PlotID) ~ "Alb",
    grepl('H',PlotID) ~ "Hai",
    grepl('S',PlotID) ~ "Sch")) %>%
  mutate(AccSpeciesName = paste(word(Species_corrected,start=1,end=1),
                             word(Species_corrected,start=2,end=2))) %>%
  filter(!grepl("Unknown|Ubekannt|Unbekannt", AccSpeciesName)) %>%
  mutate(AccSpeciesName = gsub(" NA","",AccSpeciesName)) %>%
  mutate(AccSpeciesName = gsub("Taraxacum sp.","Taraxacum campylodes",AccSpeciesName)) %>%
  mutate(AccSpeciesName = case_when(
    AccSpeciesName == "Carexcata" ~ "Carex",
    AccSpeciesName == "Genister sagittalis" ~ "Genista sagittalis",
    AccSpeciesName == "Ononisnosa" ~ "Ononis spinosa",
    AccSpeciesName == "Carex caryophyllaceae" ~ "Carex caryophyllea",
    AccSpeciesName == "Colchium autumnale" ~ "Colchicum autumnale",
    AccSpeciesName == "Ranucnulus bulbosus" ~ "Ranunculus bulbosus",
    AccSpeciesName == "Silenum" ~ "Silene",
    AccSpeciesName == "Thymus pulgeoides" ~ "Thymus pulegioides",
    AccSpeciesName == "Vicia spec." ~ "Vicia sp.",
    AccSpeciesName == "Catraegus sp" ~ "Catraegus sp.",
    AccSpeciesName == "Prunella sp" ~ "Prunella sp.",
    AccSpeciesName == "Carex lista" ~ "Carex hirta",
    TRUE ~ AccSpeciesName
  )) %>%
  mutate(AccSpeciesName = gsub(" sp.","",AccSpeciesName,fixed = T)) %>%
  filter(!AccSpeciesName %in% c("Apiaceae","Asteraceae","Asteracea","Brassicaceae","Caryophyllaceae","Rosaceae",
                             "Crataegus monogyna","Tree","Woody","Acer","Quercus","Prunus",
                             "Kann ich","Fabaceae","Poaceae")) %>%
  mutate(AccSpeciesName = gsub(" ","_",AccSpeciesName)) %>%
  select(Year,Season,Region,PlotID,SubplotID,Cover_est_adjusted,AccSpeciesName) 

# Figure 3/5 -------------------------------------------------------------------

## NMDS for species composition in spring and summer 2021 ----------------------

### Extract environmental data and richness/diversity --------------------------

env <- Data %>% 
  select(PlotID,SubplotID,SB_SP21,SB_SU21,Subplot_SM_SP21,Subplot_SM_SU21,inv_rLight_SP21,inv_rLight_SU21,
         Rich_SP21,Rich_SU21,Div_SP21,Div_SU21) %>%
  rename(SoilMoisture_SP21      = Subplot_SM_SP21,
         SoilMoisture_SU21      = Subplot_SM_SU21,
         LightAvailability_SP21 = inv_rLight_SP21,
         LightAvailability_SU21 = inv_rLight_SU21,
         StandingBiomass_SP21   = SB_SP21,
         StandingBiomass_SU21   = SB_SU21,
         Richness_SP21          = Rich_SP21,
         Richness_SU21          = Rich_SU21,
         Diversity_SP21         = Div_SP21,
         Diversity_SU21         = Div_SU21) %>%
  pivot_longer(cols  = c(-PlotID,-SubplotID), 
               names_to = c(".value", "Season_Year"), 
               names_sep = "\\_") %>%
  separate(Season_Year, c("Season", "Year"), sep="(?<=[P,U])") %>%
  mutate(
    Season = case_when(
      Season == "SP" ~ "Spring",
      Season == "SU" ~ "Summer"),
    Year = as.integer(case_when(
      Year == "21" ~ "2021"))) %>%
  mutate(Region = case_when(
    grepl('A',PlotID) ~ "Alb",
    grepl('H',PlotID) ~ "Hai",
    grepl('S',PlotID) ~ "Sch"))

### plot NMDS -------------------------------------------------------------------

season <- c("Spring","Summer")
all <- c("Alb","Hai","Sch")
region <- list("Alb","Hai","Sch",all)
NMDS.datasets <- list()
en.results    <- list()

for(i in season){
  for(j in region){
    
    # prepare NMDS matrix for each Season and Region
    NMDS.input <- Data_SpeciesRecords %>%
       filter(Region %in% j,
             Season == i,
             Year == 2021,
             PlotID %in% Data$PlotID,
             SubplotID %in% c("EP_C","RP_F","UP_C","RP_C")) %>%
       pivot_wider(names_from = AccSpeciesName, 
                values_from = Cover_est_adjusted, 
                values_fill = 0) %>%
       mutate(Community = paste(PlotID,SubplotID,sep="_")) %>%
       arrange(SubplotID) %>%
       select(-Region,-Year,-Season,-PlotID,-SubplotID) %>%
       column_to_rownames(var = "Community") 
    
    env.matrix <- env %>%
      filter(Region %in% j,
             Season == i,
             Year == 2021) %>%
      select(StandingBiomass,SoilMoisture,LightAvailability,Richness,Diversity)
    
    # run NMDS 
    NMDS.input <- as.matrix(NMDS.input)
    NMDS.matrix <- metaMDS(NMDS.input, k=2, trymax=100)
    
    # calculate r2 for NMDS axes
    MDS <- cmdscale(vegdist(NMDS.input, method = "bray"), k = 2, eig = T, add = T )
    R2.NMDS1  <- round(MDS$eig*100/sum(MDS$eig),1)[1]
    R2.NMDS2  <- round(MDS$eig*100/sum(MDS$eig),1)[2]
    
    # run envit with NMDS matrix and environmental variables + richness/diversity
    en <- envfit(NMDS.matrix, env.matrix, permutations = 999, na.rm = TRUE)
    
    ## Prepare separate data frames containing treatment and species scores
    data_scores <- as.data.frame(scores(NMDS.matrix))
    
    # Now add the extra Treatment column
    data_scores <- data_scores %>%
      rownames_to_column("ID") %>%
      mutate(ID = substr(ID,7,11)) %>%
      mutate(Treatment = case_when(
        ID == "EP_C" ~ "fertilized x biomass removal",
        ID == "RP_C" ~ "unfertilized x reduced biomass removal",
        ID == "RP_F" ~ "fertilized x reduced biomass removal",
        ID == "UP_C" ~ "unfertilized x biomass removal"
      )) %>%
      mutate(Treatment = factor(Treatment,levels = c("fertilized x biomass removal",
                                                     "fertilized x reduced biomass removal",
                                                     "unfertilized x biomass removal",
                                                     "unfertilized x reduced biomass removal")))
    
    # Next, we can add the scores for species data (but only select most extreme data points)
    species_scores <- as.data.frame(scores(NMDS.matrix, "species"))
    species_scores <- species_scores %>%
      filter(NMDS1 == max(NMDS1)|
             NMDS1 == min(NMDS1)|
             NMDS2 == max(NMDS2)|
             NMDS2 == min(NMDS2)) %>%
      rownames_to_column("species") %>%
      mutate(species_abbr = spCodes(species,sep.species = "_",sep.spcode = "_")) %>%
      filter(!species_abbr %in% c("All_vin","Lol_mul","Pim_sax","Rum_cri","Cer_arv","Ero_cic","Rum_obt")) %>%
      mutate(species = gsub("_"," ",species))
    
    # extract treatment scores to span the outer boundaries of the hull volumes
    grp.a <- data_scores[data_scores$ID == "EP_C", ][chull(data_scores[data_scores$ID == "EP_C", c("NMDS1", "NMDS2")]), ]  
    grp.b <- data_scores[data_scores$ID == "RP_F", ][chull(data_scores[data_scores$ID == "RP_F", c("NMDS1", "NMDS2")]), ]  
    grp.c <- data_scores[data_scores$ID == "UP_C", ][chull(data_scores[data_scores$ID == "UP_C", c("NMDS1", "NMDS2")]), ]  
    grp.d <- data_scores[data_scores$ID == "RP_C", ][chull(data_scores[data_scores$ID == "RP_C", c("NMDS1", "NMDS2")]), ]  

    hull.data <- rbind(grp.a, grp.b,grp.c,grp.d)
    
    # extract en scores from environmental variables
    en_coord_cont <- as.data.frame(scores(en, "vectors")) * ordiArrowMul(en)
    en_coord_cont$condition <- with(en_coord_cont, ifelse(rownames(en_coord_cont) %in% c("Richness","Diversity"), 1, 0))
    
    # Plot NMDS
    if(paste(j, collapse="") != paste(all, collapse="")){
      plot <- ggplot(data = data_scores, aes(NMDS1, NMDS2)) +
        geom_polygon(data=hull.data,aes(x=NMDS1,y=NMDS2,fill=Treatment,group=Treatment),alpha=0.30) +
        geom_point(data=data_scores,aes(x=NMDS1,y=NMDS2,colour=Treatment),alpha=0.30,size=5) +
        ylim(c(-1.7,1.7)) +
        xlim(c(-1.7,1.7)) +
        labs(x = paste("NMDS1 (",paste(R2.NMDS1,"%)",sep=""),sep=""), 
             y = paste("NMDS2 (",paste(R2.NMDS2,"%)",sep=""),sep="")) +
        # geom_text(data = species_scores, aes(x = NMDS1, y = NMDS2, label = species),
        #           alpha = 0.5, size = 4) +
        scale_colour_viridis_d() +
        scale_fill_viridis_d() +
        annotate(geom = "text", x = 0.9, y = -1.5, size = 5,fontface = 'italic',
                 label = paste("Stress: ", round(NMDS.matrix$stress, digits = 3))) +
        theme_bw() +
        theme(axis.text.x = element_blank(),  # remove x-axis text
              axis.text.y = element_blank(), # remove y-axis text
              axis.ticks = element_blank(),  # remove axis ticks
              axis.title.x = element_text(size=18), # remove x-axis labels
              axis.title.y = element_text(size=18), # remove y-axis labels
              panel.background = element_blank(), 
              panel.grid.major = element_blank(),  #remove major-grid labels
              panel.grid.minor = element_blank(),  #remove minor-grid labels
              plot.background = element_blank()) +
        theme(legend.title = element_text(size = 15),
                legend.text = element_text(size = 15),
                legend.position = "bottom") +
        guides(fill=guide_legend(nrow=2, byrow=TRUE))
      
      # rename plot objects according to specific season and region
      assign(paste0(i, j), plot)
      
    }else{
      plot <- ggplot(data = data_scores, aes(NMDS1, NMDS2)) +
        geom_point(data=data_scores,aes(x=NMDS1,y=NMDS2,color=Treatment),alpha=0.30,size=5) +
        #geom_polygon(data=hull.data,aes(x=NMDS1,y=NMDS2,fill=Treatment,group=Treatment),alpha=0.30) +
        ylim(c(-1.7,1.7)) +
        xlim(c(-1.7,1.7)) +
        labs(x = paste("NMDS1 (",paste(R2.NMDS1,"%)",sep=""),sep=""), 
             y = paste("NMDS2 (",paste(R2.NMDS2,"%)",sep=""),sep="")) +
        geom_text(data = species_scores, aes(x = NMDS1, y = NMDS2, label = species),
                  alpha = 0.5, size = 4,fontface = "italic") +
        scale_colour_viridis_d() +
        scale_fill_viridis_d() +
        annotate(geom = "text", x = 0.9, y = -1.5, size = 5,fontface = 'italic',
                 label = paste("Stress: ", round(NMDS.matrix$stress, digits = 3))) +
        theme_bw() +
        theme(axis.text.x = element_blank(),  # remove x-axis text
              axis.text.y = element_blank(), # remove y-axis text
              axis.ticks = element_blank(),  # remove axis ticks
              axis.title.x = element_text(size=18), 
              axis.title.y = element_text(size=18), 
              panel.background = element_blank(),
              panel.grid.major = element_blank(),  #remove major-grid labels
              panel.grid.minor = element_blank(),  #remove minor-grid labels
              plot.background = element_blank()) +
        theme(legend.title = element_text(size = 15),
                legend.text = element_text(size = 15),
                legend.position = "bottom") +
        guides(fill=guide_legend(nrow=2, byrow=TRUE)) +
        geom_segment(aes(x = 0, y = 0, xend = NMDS1, yend = NMDS2),
                   data = en_coord_cont, size =1, alpha = 0.5, colour = "grey30") +
        geom_segment(aes(x = 0, y = 0, xend = NMDS1, yend = NMDS2),
                   data = subset(en_coord_cont, condition == 1), size =1, alpha = 0.5, colour = "red") +
        geom_text(data = en_coord_cont, aes(x = NMDS1, y = NMDS2), colour = "grey30", 
                   fontface = "bold", label = row.names(en_coord_cont)) 
      
      # rename plot objects according to specific season and region
      assign(paste0(i, "All"), plot)
    }

    # save NMDS scores as list for PERMANOVA
    if(paste(j, collapse="") == paste(all, collapse="")){
      NMDS.scores.ls <- list(data_scores)
      names(NMDS.scores.ls) <- paste("NMDS","21",i,"All",sep="_")
      NMDS.datasets <- c(NMDS.datasets,NMDS.scores.ls)
    }else{
      NMDS.scores.ls <- list(data_scores)
      names(NMDS.scores.ls) <- paste("NMDS","21",i,j,sep="_")
      NMDS.datasets <- c(NMDS.datasets,NMDS.scores.ls)
    }
    
    # save envit results
    if(paste(j, collapse="") == paste(all, collapse="")){
      en.ls <- list(en)
      names(en.ls) <- paste("NMDS","21",i,"All",sep="_")
      en.results <- c(en.results,en.ls)
    }
  } 
}


# plot results in combination

legend <- get_legend(SpringAlb)

NMDS.regions <- plot_grid(SpringAlb + theme(legend.position = "none"),
                           SpringHai + theme(legend.position = "none"),
                           SpringSch + theme(legend.position = "none"),
                           SummerAlb + theme(legend.position = "none"),
                           SummerHai + theme(legend.position = "none"),
                           SummerSch + theme(legend.position = "none"),
              nrow = 2, ncol = 3,
              labels = c('a) Alb - spring', 
                         'b) Hai - spring',
                         'c) Sch - spring',
                         'd) Alb - summer',
                         'e) Hai - summer',
                         'f) Sch - summer'),
              label_x = -0.03,
              label_y = 0.99)

NMDS.regions <- plot_grid(NMDS.regions,legend,
                          nrow = 2, rel_heights = c(1, .2))

NMDS.all <- plot_grid(SpringAll + theme(legend.position = "none"),
                      SummerAll + theme(legend.position = "none"),
              nrow = 1, ncol = 2,
              labels = c('a) All regions - spring', 
                         'b) All regions - summer'),
              label_x = -0.03,
              label_y = 0.99) 

NMDS.all <- plot_grid(NMDS.all,legend,
                      nrow = 2, rel_heights = c(1, .2))

# save plots

figure.savePath <- "C:/Users/Karl Andraczek/Desktop/Promotion/Paper/Second manuscript/rawFigures"

ggsave(paste0(figure.savePath,"/Figure3.eps"), device=cairo_ps, fallback_resolution = 600,
       width = 15, height = 10)
NMDS.regions
dev.off()

ggsave(paste0(figure.savePath,"/Figure5.eps"), device=cairo_ps, fallback_resolution = 600,
       width = 15, height = 10)
NMDS.all
dev.off()

### PERMANOVA testing for differences between treatments ------------------------

permanovas <- list()

for(i in 1:length(NMDS.datasets)){
  # perform PERMANOVA
  permanova <- pairwise.adonis(NMDS.datasets[[i]][,c(2,3)][
    complete.cases(NMDS.datasets[[i]]$Treatment),],
    factors=NMDS.datasets[[i]]$Treatment[
      complete.cases(NMDS.datasets[[i]]$Treatment)],
    sim.function='vegdist',
    sim.method='euclidian', p.adjust.m='fdr')
  
  # save summary as list
  summary <- list(permanova)
  names(summary) <- paste0(names(NMDS.datasets[i]))
  permanovas <- c(permanovas,summary)
}

permanovas

### Show results for envit factor analysis of NMDS for all regions

en.results


rm(list=setdiff(ls(), c("Data","Data_SpeciesRecords")))

# S9/S10 Figure ----------------------------------------------------------------

## NMDS for species composition in spring and summer 2020 ----------------------

### Extract environmental data and richness/diversity --------------------------

env <- Data %>% 
  select(PlotID,SubplotID,SB_SP20,SB_SU20,Subplot_SM_SP20,Subplot_SM_SU20,inv_rLight_SP20,inv_rLight_SU20,
         Rich_SP20,Rich_SU20,Div_SP20,Div_SU20) %>%
  rename(SoilMoisture_SP20      = Subplot_SM_SP20,
         SoilMoisture_SU20      = Subplot_SM_SU20,
         LightAvailability_SP20 = inv_rLight_SP20,
         LightAvailability_SU20 = inv_rLight_SU20,
         StandingBiomass_SP20   = SB_SP20,
         StandingBiomass_SU20   = SB_SU20,
         Richness_SP20          = Rich_SP20,
         Richness_SU20          = Rich_SU20,
         Diversity_SP20         = Div_SP20,
         Diversity_SU20         = Div_SU20) %>%
  pivot_longer(cols  = c(-PlotID,-SubplotID), 
               names_to = c(".value", "Season_Year"), 
               names_sep = "\\_") %>%
  separate(Season_Year, c("Season", "Year"), sep="(?<=[P,U])") %>%
  mutate(
    Season = case_when(
      Season == "SP" ~ "Spring",
      Season == "SU" ~ "Summer"),
    Year = as.integer(case_when(
      Year == "20" ~ "2020"))) %>%
  mutate(Region = case_when(
    grepl('A',PlotID) ~ "Alb",
    grepl('H',PlotID) ~ "Hai",
    grepl('S',PlotID) ~ "Sch")) %>%
  filter(!is.na(Richness))

### plot NMDS -------------------------------------------------------------------

season <- c("Spring","Summer")
all <- c("Alb","Hai","Sch")
region <- list("Alb","Hai","Sch",all)
NMDS.datasets <- list()
en.results    <- list()

for(i in season){
  for(j in region){
    
    # prepare NMDS matrix for each Season and Region
    NMDS.input <- Data_SpeciesRecords %>%
       filter(Region %in% j,
             Season == i,
             Year == 2020,
             PlotID %in% Data$PlotID,
             SubplotID %in% c("EP_C","RP_F","UP_C","RP_C")) %>%
       pivot_wider(names_from = AccSpeciesName, 
                values_from = Cover_est_adjusted, 
                values_fill = 0) %>%
       mutate(Community = paste(PlotID,SubplotID,sep="_")) %>%
       arrange(SubplotID) %>%
       select(-Region,-Year,-Season,-PlotID,-SubplotID) %>%
       column_to_rownames(var = "Community") 
    
    env.matrix <- env %>%
      filter(Region %in% j,
             Season == i,
             Year == 2020,
             PlotID %in% Data$PlotID,
             SubplotID %in% c("EP_C","RP_F","UP_C","RP_C")) %>%
      select(StandingBiomass,SoilMoisture,LightAvailability,Richness,Diversity)
    
    # run NMDS 
    NMDS.input <- as.matrix(NMDS.input)
    NMDS.matrix <- metaMDS(NMDS.input, k=2, trymax=100)
    
    # calculate r2 for NMDS axes
    MDS <- cmdscale(vegdist(NMDS.input, method = "bray"), k = 2, eig = T, add = T )
    R2.NMDS1  <- round(MDS$eig*100/sum(MDS$eig),1)[1]
    R2.NMDS2  <- round(MDS$eig*100/sum(MDS$eig),1)[2]
    
    # run envit with NMDS matrix and environmental variables + richness/diversity
    en <- envfit(NMDS.matrix, env.matrix, permutations = 999, na.rm = TRUE)
    
    ## Prepare separate data frames containing treatment and species scores
    data_scores <- as.data.frame(scores(NMDS.matrix))
    
    # Now add the extra Treatment column
    data_scores <- data_scores %>%
      rownames_to_column("ID") %>%
      mutate(ID = substr(ID,7,11)) %>%
      mutate(Treatment = case_when(
        ID == "EP_C" ~ "fertilized x biomass removal",
        ID == "RP_C" ~ "unfertilized x reduced biomass removal",
        ID == "RP_F" ~ "fertilized x reduced biomass removal",
        ID == "UP_C" ~ "unfertilized x biomass removal"
      )) %>%
      mutate(Treatment = factor(Treatment,levels = c("fertilized x biomass removal",
                                                     "fertilized x reduced biomass removal",
                                                     "unfertilized x biomass removal",
                                                     "unfertilized x reduced biomass removal")))
    
    # Next, we can add the scores for species data (but only select most extreme data points)
    species_scores <- as.data.frame(scores(NMDS.matrix, "species"))
    species_scores <- species_scores %>%
      filter(NMDS1 == max(NMDS1)|
             NMDS1 == min(NMDS1)|
             NMDS2 == max(NMDS2)|
             NMDS2 == min(NMDS2)) %>%
      rownames_to_column("species") %>%
      mutate(species_abbr = spCodes(species,sep.species = "_",sep.spcode = "_")) %>%
      filter(!species_abbr %in% c("Ver_ser","Ste_med","Koe_pyr","Ran_","Her_","Ger_")) %>%
      mutate(species = gsub("_"," ",species))
    
    # extract treatment scores to span the outer boundaries of the hull volumes
    grp.a <- data_scores[data_scores$ID == "EP_C", ][chull(data_scores[data_scores$ID == "EP_C", c("NMDS1", "NMDS2")]), ]  
    grp.b <- data_scores[data_scores$ID == "RP_F", ][chull(data_scores[data_scores$ID == "RP_F", c("NMDS1", "NMDS2")]), ]  
    grp.c <- data_scores[data_scores$ID == "UP_C", ][chull(data_scores[data_scores$ID == "UP_C", c("NMDS1", "NMDS2")]), ]  
    grp.d <- data_scores[data_scores$ID == "RP_C", ][chull(data_scores[data_scores$ID == "RP_C", c("NMDS1", "NMDS2")]), ]  

    hull.data <- rbind(grp.a, grp.b,grp.c,grp.d)
    
    # extract en scores from environmental variables
    en_coord_cont <- as.data.frame(scores(en, "vectors")) * ordiArrowMul(en)
    en_coord_cont$condition <- with(en_coord_cont, ifelse(rownames(en_coord_cont) %in% c("Richness","Diversity"), 1, 0))
    
    # Plot NMDS
    if(paste(j, collapse="") != paste(all, collapse="")){
      plot <- ggplot(data = data_scores, aes(NMDS1, NMDS2)) +
        geom_polygon(data=hull.data,aes(x=NMDS1,y=NMDS2,fill=Treatment,group=Treatment),
                     alpha=0.30
                     ) +
        geom_point(data=data_scores,aes(x=NMDS1,y=NMDS2,colour=Treatment),
                   alpha=0.30,
                   size=5) +
        ylim(c(-1.7,1.7)) +
        xlim(c(-1.7,1.7)) +
        labs(x = paste("NMDS1 (",paste(R2.NMDS1,"%)",sep=""),sep=""), 
             y = paste("NMDS2 (",paste(R2.NMDS2,"%)",sep=""),sep="")) +
        # geom_text(data = species_scores, aes(x = NMDS1, y = NMDS2, label = species),
        #           alpha = 0.5, size = 4) +
        scale_colour_viridis_d() +
        scale_fill_viridis_d() +
        annotate(geom = "text", x = 0.9, y = -1.5, size = 5,fontface = 'italic',
                 label = paste("Stress: ", round(NMDS.matrix$stress, digits = 3))) +
        theme_bw() +
        theme(axis.text.x = element_blank(),  # remove x-axis text
              axis.text.y = element_blank(), # remove y-axis text
              axis.ticks = element_blank(),  # remove axis ticks
              axis.title.x = element_text(size=18), # remove x-axis labels
              axis.title.y = element_text(size=18), # remove y-axis labels
              panel.background = element_blank(), 
              panel.grid.major = element_blank(),  #remove major-grid labels
              panel.grid.minor = element_blank(),  #remove minor-grid labels
              plot.background = element_blank()) +
        theme(legend.title = element_text(size = 15),
                legend.text = element_text(size = 15),
                legend.position = "bottom") +
        guides(fill=guide_legend(nrow=2, byrow=TRUE))
      
      # rename plot objects according to specific season and region
      assign(paste0(i, j), plot)
      
    }else{
      plot <- ggplot(data = data_scores, aes(NMDS1, NMDS2)) +
        geom_point(data=data_scores,aes(x=NMDS1,y=NMDS2,color=Treatment),
                   alpha=0.30,
                   size=5) +
        #geom_polygon(data=hull.data,aes(x=NMDS1,y=NMDS2,fill=Treatment,group=Treatment),alpha=0.30) +
        ylim(c(-3,3)) +
        xlim(c(-3,3)) +
        labs(x = paste("NMDS1 (",paste(R2.NMDS1,"%)",sep=""),sep=""), 
             y = paste("NMDS2 (",paste(R2.NMDS2,"%)",sep=""),sep="")) +
        geom_text(data = species_scores, aes(x = NMDS1, y = NMDS2, label = species),
                  alpha = 0.5, 
                  size = 4,fontface = "italic") +
        scale_colour_viridis_d() +
        scale_fill_viridis_d() +
        annotate(geom = "text", x = 0.9, y = -1.5, size = 5,fontface = 'italic',
                 label = paste("Stress: ", round(NMDS.matrix$stress, digits = 3))) +
        theme_bw() +
        theme(axis.text.x = element_blank(),  # remove x-axis text
              axis.text.y = element_blank(), # remove y-axis text
              axis.ticks = element_blank(),  # remove axis ticks
              axis.title.x = element_text(size=18), 
              axis.title.y = element_text(size=18), 
              panel.background = element_blank(),
              panel.grid.major = element_blank(),  #remove major-grid labels
              panel.grid.minor = element_blank(),  #remove minor-grid labels
              plot.background = element_blank()) +
        theme(legend.title = element_text(size = 15),
                legend.text = element_text(size = 15),
                legend.position = "bottom") +
        guides(fill=guide_legend(nrow=2, byrow=TRUE)) +
        geom_segment(aes(x = 0, y = 0, xend = NMDS1, yend = NMDS2),
                   data = en_coord_cont, size =1, 
                   alpha = 0.5, 
                   colour = "grey30") +
        geom_segment(aes(x = 0, y = 0, xend = NMDS1, yend = NMDS2),
                   data = subset(en_coord_cont, condition == 1), size =1, 
                   alpha = 0.5, 
                   colour = "red") +
        geom_text(data = en_coord_cont, aes(x = NMDS1, y = NMDS2), colour = "grey30", 
                   fontface = "bold", label = row.names(en_coord_cont)) 
      
      # rename plot objects according to specific season and region
      assign(paste0(i, "All"), plot)
    }

    # save NMDS scores as list for PERMANOVA
    if(paste(j, collapse="") == paste(all, collapse="")){
      NMDS.scores.ls <- list(data_scores)
      names(NMDS.scores.ls) <- paste("NMDS","20",i,"All",sep="_")
      NMDS.datasets <- c(NMDS.datasets,NMDS.scores.ls)
    }else{
      NMDS.scores.ls <- list(data_scores)
      names(NMDS.scores.ls) <- paste("NMDS","20",i,j,sep="_")
      NMDS.datasets <- c(NMDS.datasets,NMDS.scores.ls)
    }
    
    # save envit results
    if(paste(j, collapse="") == paste(all, collapse="")){
      en.ls <- list(en)
      names(en.ls) <- paste("NMDS","20",i,"All",sep="_")
      en.results <- c(en.results,en.ls)
    }
  } 
}


# plot results in combination

legend <- get_legend(SpringAlb)

NMDS.regions <- plot_grid(SpringAlb + theme(legend.position = "none"),
                           SpringHai + theme(legend.position = "none"),
                           SpringSch + theme(legend.position = "none"),
                           SummerAlb + theme(legend.position = "none"),
                           SummerHai + theme(legend.position = "none"),
                           SummerSch + theme(legend.position = "none"),
              nrow = 2, ncol = 3,
              labels = c('a) Alb - spring', 
                         'b) Hai - spring',
                         'c) Sch - spring',
                         'd) Alb - summer',
                         'e) Hai - summer',
                         'f) Sch - summer'),
              label_x = -0.03,
              label_y = 0.99)

NMDS.regions <- plot_grid(NMDS.regions,legend,
                          nrow = 2, rel_heights = c(1, .2))

NMDS.all <- plot_grid(SpringAll + theme(legend.position = "none"),
                      SummerAll + theme(legend.position = "none"),
              nrow = 1, ncol = 2,
              labels = c('a) All regions - spring', 
                         'b) All regions - summer'),
              label_x = -0.03,
              label_y = 0.99) 

NMDS.all <- plot_grid(NMDS.all,legend,
                      nrow = 2, rel_heights = c(1, .2))

# save plots

figure.savePath <- "C:/Users/Karl Andraczek/Desktop/Promotion/Paper/Second manuscript/rawFigures"

ggsave(paste0(figure.savePath,"/S9.Figure.eps"), device=cairo_ps, fallback_resolution = 600,
       width = 15, height = 10)
NMDS.regions
dev.off()

ggsave(paste0(figure.savePath,"/S10.Figure.eps"), device=cairo_ps, fallback_resolution = 600,
       width = 15, height = 10)
NMDS.all
dev.off()

### PERMANOVA testing for differences between treatments ------------------------

permanovas <- list()

for(i in 1:length(NMDS.datasets)){
  # perform PERMANOVA
  permanova <- pairwise.adonis(NMDS.datasets[[i]][,c(2,3)][
    complete.cases(NMDS.datasets[[i]]$Treatment),],
    factors=NMDS.datasets[[i]]$Treatment[
      complete.cases(NMDS.datasets[[i]]$Treatment)],
    sim.function='vegdist',
    sim.method='euclidian', p.adjust.m='fdr')
  
  # save summary as list
  summary <- list(permanova)
  names(summary) <- paste0(names(NMDS.datasets[i]))
  permanovas <- c(permanovas,summary)
}

permanovas

### Show results for envit factor analysis of NMDS for all regions

en.results

```

Figures

```{r Figures}

# MAIN TEXT --------------------------------------------------------------------

figure.savePath <- "C:/Users/Karl Andraczek/Desktop/Promotion/Paper/Second manuscript/rawFigures"

## Figure 2: Treatment effect on species richness ------------------------------

# Species richness

postscript(paste0(figure.savePath,"/Figure2.eps"),width = 10.0, height = 5.0)
(Figure2 <- Data %>% 
  mutate(Treatment = case_when(
    SubplotID == "EP_C" ~ "fertilized x biomass removal",
    SubplotID == "RP_C" ~ "unfertilized x reduced biomass removal",
    SubplotID == "RP_F" ~ "fertilized x reduced biomass removal",
    SubplotID == "UP_C" ~ "unfertilized x biomass removal"
  )) %>%
  group_by(Treatment,fRegion) %>% 
  pivot_longer(cols = contains(c("Rich")),
               names_to = "variables",
               values_to = "value") %>%
  mutate(variables = case_when(
    variables == "Rich_SP20" ~ "Spring 2020",
    variables == "Rich_SU20" ~ "Summer 2020",
    variables == "Rich_SP21" ~ "Spring 2021",
    variables == "Rich_SU21" ~ "Summer 2021"
  )) %>%
  mutate(variables = factor(variables,levels = c("Spring 2020","Summer 2020","Spring 2021","Summer 2021"))) %>%
  mutate(Treatment = factor(Treatment,levels = c("fertilized x biomass removal",
                                                 "fertilized x reduced biomass removal",
                                                 "unfertilized x biomass removal",
                                                 "unfertilized x reduced biomass removal"))) %>%
  ggplot(aes(fRegion,value, fill = Treatment)) +
    stat_boxplot(geom = "errorbar", width = 0.25, position=position_dodge(width = 0.5)) +
    geom_boxplot(width=0.5, position=position_dodge(width = 0.5)) +
    ylab(bquote('Species richness '(m^-2))) +
    xlab('') +
    facet_grid(.~variables) +
    scale_fill_viridis(discrete=TRUE) +
    theme_bw() +
    theme(legend.title = element_text(size = 15),
          legend.text = element_text(size = 15),
          legend.position = "top") +
    guides(fill=guide_legend(nrow=2, byrow=TRUE)) +
    theme(axis.title = element_text(margin = margin(t = 0, r = 10, b = 0, l = 0), size=19),
          axis.text = element_text(color = "black",size = 15)) +
     theme(strip.text.x = element_text(size = 13,
                                        face = "bold"),
            strip.background = element_rect(
            color="black", fill="grey", size=1, linetype="solid")))
dev.off()

# APPENDIX ---------------------------------------------------------------------

## S2 Figure: Treatment effect on Shannon Diversity ------------------------

# Shannon Diversity

postscript(paste0(figure.savePath,"/S2.Figure.eps"),width = 10.0, height = 5.0)
(S2.Figure <- Data %>% 
  mutate(Treatment = case_when(
    SubplotID == "EP_C" ~ "fertilized x biomass removal",
    SubplotID == "RP_C" ~ "unfertilized x reduced biomass removal",
    SubplotID == "RP_F" ~ "fertilized x reduced biomass removal",
    SubplotID == "UP_C" ~ "unfertilized x biomass removal"
  )) %>%
  group_by(Treatment) %>% 
  pivot_longer(cols = contains(c("Div")),
               names_to = "variables",
               values_to = "value") %>%
  mutate(variables = case_when(
    variables == "Div_SP20" ~ "Spring 2020",
    variables == "Div_SU20" ~ "Summer 2020",
    variables == "Div_SP21" ~ "Spring 2021",
    variables == "Div_SU21" ~ "Summer 2021"
  )) %>%
  mutate(variables = factor(variables,levels = c("Spring 2020","Summer 2020","Spring 2021","Summer 2021"))) %>%
  mutate(Treatment = factor(Treatment,levels = c("fertilized x biomass removal",
                                                 "fertilized x reduced biomass removal",
                                                 "unfertilized x biomass removal",
                                                 "unfertilized x reduced biomass removal"))) %>%  
  ggplot(aes(fRegion,value, fill = Treatment)) +
    stat_boxplot(geom = "errorbar", width = 0.25, position=position_dodge(width = 0.5)) +
    geom_boxplot(width=0.5, position=position_dodge(width = 0.5)) +
    ylab('Shannon Diversity') +
    xlab('') +
    facet_grid(.~variables) +
    scale_fill_viridis(discrete=TRUE) +
    theme_bw() +
    theme(legend.title = element_text(size = 15),
          legend.text = element_text(size = 15),
          legend.position = "top") +
    guides(fill=guide_legend(nrow=2, byrow=TRUE)) +
    theme(axis.title = element_text(margin = margin(t = 0, r = 10, b = 0, l = 0), size=19),
          axis.text = element_text(color = "black",size = 15)) +
    theme(strip.text.x = element_text(size = 13,
                                        face = "bold"),
            strip.background = element_rect(
            color="black", fill="grey", size=1, linetype="solid")))
dev.off()

## S3 Figure: Treatment effect on standing biomass -------------------------

postscript(paste0(figure.savePath,"/S3.Figure.eps"),width = 10.0, height = 5.0)  
(S3.Figure <- Data %>% 
  mutate(Treatment = case_when(
    SubplotID == "EP_C" ~ "fertilized x biomass removal",
    SubplotID == "RP_C" ~ "unfertilized x reduced biomass removal",
    SubplotID == "RP_F" ~ "fertilized x reduced biomass removal",
    SubplotID == "UP_C" ~ "unfertilized x biomass removal"
  )) %>%
  group_by(Treatment,fRegion) %>% 
  pivot_longer(cols = contains(c("SB")),
               names_to = "variables",
               values_to = "value") %>%
  mutate(variables = case_when(
    variables == "SB_SP20" ~ "Spring 2020",
    variables == "SB_SU20" ~ "Summer 2020",
    variables == "SB_SP21" ~ "Spring 2021",
    variables == "SB_SU21" ~ "Summer 2021"
  )) %>%
  mutate(variables = factor(variables,levels = c("Spring 2020","Summer 2020","Spring 2021","Summer 2021"))) %>%
  mutate(Treatment = factor(Treatment,levels = c("fertilized x biomass removal",
                                                 "fertilized x reduced biomass removal",
                                                 "unfertilized x biomass removal",
                                                 "unfertilized x reduced biomass removal"))) %>%
  ggplot(aes(fRegion,value, fill = Treatment)) +
    stat_boxplot(geom = "errorbar", width = 0.25, position=position_dodge(width = 0.5)) +
    geom_boxplot(width=0.5, position=position_dodge(width = 0.5)) +
    ylab(bquote('Standing biomass '(m^2))) +
    xlab('') +
    facet_grid(.~variables) +
    scale_fill_viridis(discrete=TRUE) +
    theme_bw() +
    theme(legend.title = element_text(size = 15),
          legend.text = element_text(size = 15),
          legend.position = "top") +
    guides(fill=guide_legend(nrow=2, byrow=TRUE)) +
    theme(axis.title = element_text(margin = margin(t = 0, r = 10, b = 0, l = 0), size=19),
          axis.text = element_text(color = "black",size = 15)) +
     theme(strip.text.x = element_text(size = 13,
                                        face = "bold"),
            strip.background = element_rect(
            color="black", fill="grey", size=1, linetype="solid")))
dev.off()

## S4 Figure: Treatment effect on biomass production -----------------------

postscript(paste0(figure.savePath,"/S4.Figure.eps"),width = 10.0, height = 5.0)
(S4.Figure <- Data %>% 
  mutate(Treatment = case_when(
    SubplotID == "EP_C" ~ "fertilized x biomass removal",
    SubplotID == "RP_C" ~ "unfertilized x reduced biomass removal",
    SubplotID == "RP_F" ~ "fertilized x reduced biomass removal",
    SubplotID == "UP_C" ~ "unfertilized x biomass removal"
  )) %>%
  group_by(Treatment,fRegion) %>% 
  pivot_longer(cols = contains(c("BP_")),
               names_to = "variables",
               values_to = "value") %>%
  mutate(variables = case_when(
    variables == "BP_SU20" ~ "Summer 2020",
    variables == "BP_SU21" ~ "Summer 2021"
  )) %>%
  mutate(variables = factor(variables,levels = c("Summer 2020","Summer 2021"))) %>%
  mutate(Treatment = factor(Treatment,levels = c("fertilized x biomass removal",
                                                 "fertilized x reduced biomass removal",
                                                 "unfertilized x biomass removal",
                                                 "unfertilized x reduced biomass removal"))) %>%
  ggplot(aes(fRegion,value, fill = Treatment)) +
    stat_boxplot(geom = "errorbar", width = 0.25, position=position_dodge(width = 0.5)) +
    geom_boxplot(width=0.5, position=position_dodge(width = 0.5)) +
    ylab(bquote('Biomass production '(m^2))) +
    xlab('') +
    facet_grid(.~variables) +
    scale_fill_viridis(discrete=TRUE) +
    theme_bw() +
    theme(legend.title = element_text(size = 15),
          legend.text = element_text(size = 15),
          legend.position = "top") +
    guides(fill=guide_legend(nrow=2, byrow=TRUE)) +
    theme(axis.title = element_text(margin = margin(t = 0, r = 10, b = 0, l = 0), size=19),
          axis.text = element_text(color = "black",size = 15)) +
    theme(strip.text.x = element_text(size = 13,
                                        face = "bold"),
            strip.background = element_rect(
            color="black", fill="grey", size=1, linetype="solid")))
dev.off()

## S5 Figure: Correlation between land-use components ----------------------

corrVar.region.LUI <- c("LUI_Fert","LUI_Mow","LUI_Graz")

postscript(paste0(figure.savePath,"/S5.Figure.eps"),width = 10.0, height = 10.0)
Data %>%
  select(all_of(corrVar.region.LUI)) %>%
  ggpairs(columns = 1:3,
          lower = list(continuous = "smooth")) +
  theme_bw()
dev.off()

## S6 Figure: Correlation plot between variables for spring 2020 and 2021 ----

corrVar.region.sp <- c("fRegion","Richness","Diversity","Standing_biomass",
                    "Light_availability","LUI_Fert")


S6_Figure <- pSEM.data.spring %>%
  select(all_of(corrVar.region.sp)) %>%
  rename('Standing biomass' = Standing_biomass,
         'Light availability' = Light_availability,
         'Background fertilization' = LUI_Fert) %>%
  ggpairs(columns = 2:6,
        aes(color = fRegion, 
            alpha = 0.5
            ),
        lower = list(continuous = "smooth")) +
 theme_bw()

ggsave(paste0(figure.savePath,"/S6.Figure.eps"), device=cairo_ps, fallback_resolution = 600,
       width = 15, height = 15)

## S7 Figure: Correlation plot between variables for summer 2020 and 2021 ----

corrVar.region.su <- c("fRegion","Richness","Diversity","Standing_biomass",
                    "Biomass_production",
                    "Light_availability","LUI_Fert")

S7_Figure <- pSEM.data.summer %>%
  select(all_of(corrVar.region.su)) %>%
  rename('Standing biomass' = Standing_biomass,
         'Biomass production' = Biomass_production,
         'Light availability' = Light_availability,
         'Background fertilization' = LUI_Fert) %>%
  ggpairs(columns = 2:7,
        aes(color = fRegion, 
            alpha = 0.5
            )
        ,lower = list(continuous = "smooth")
        ) +
  theme_bw()

ggsave(paste0(figure.savePath,"/S7.Figure.eps"), device=cairo_ps, fallback_resolution = 600,
       width = 15, height = 15)

## S8 Figure: Partial residual plots ---------------------------------------

## Richness and diversity as response of light availability

### Spring - Richness

#par(mar = c(5, 5, 2, 2) + 0.1)
postscript(paste0(figure.savePath,"/S8a.Figure.eps"),width = 7, height = 10.0)
plot(partialResid(Richness.res ~ Light_availability.res, pSEM.spring.rich.model$Richness),
     ylab="Richness",xlab="Light availability",
     pch=21,bg="#c6dbef",cex=1.5,lwd=1,cex.lab = 1.5)
res <- partialResid(Richness.res ~ Light_availability.res, pSEM.spring.rich.model$Richness)
abline(lm(res$xresid~res$yresid),lwd=2)
dev.off()

### Spring - Diversity

postscript(paste0(figure.savePath,"/S8b.Figure.eps"),width = 7, height = 10.0)
plot(partialResid(Diversity.res ~ Light_availability.res, pSEM.spring.div.model$Diversity),
     ylab="Diversity",xlab="Light availability",
     pch=21,bg="#c6dbef",cex=1.5,lwd=1,cex.lab = 1.5)
res <- partialResid(Diversity.res ~ Light_availability.res, pSEM.spring.div.model$Diversity)
abline(lm(res$xresid~res$yresid),lwd=2)
dev.off()

### Summer - Richness

postscript(paste0(figure.savePath,"/S8c.Figure.eps"),width = 7, height = 10.0)
plot(partialResid(Richness.res ~ Light_availability.res, pSEM.summer.rich.model$Richness),
     ylab="Richness",xlab="Light availability",
     pch=21,bg="#c6dbef",cex=1.5,lwd=1,cex.lab = 1.5)
res <- partialResid(Richness.res ~ Light_availability.res, pSEM.summer.rich.model$Richness)
abline(lm(res$xresid~res$yresid),lwd=2)
dev.off()

### Summer - Diversity

postscript(paste0(figure.savePath,"/S8d.Figure.eps"),width = 7, height = 10.0)
plot(partialResid(Diversity.res ~ Light_availability.res, pSEM.summer.div.model$Diversity),
     ylab="Diversity",xlab="Light availability",
     pch=21,bg="#c6dbef",cex=1.5,lwd=1,cex.lab = 1.5)
res <- partialResid(Diversity.res ~ Light_availability.res, pSEM.summer.div.model$Diversity)
abline(lm(res$xresid~res$yresid),lwd=2)
dev.off()

## Richness and diversity as response of soil moisture

### Spring - Richness

#par(mar = c(5, 5, 2, 2) + 0.1)
postscript(paste0(figure.savePath,"/S8e.Figure.eps"),width = 7, height = 10.0)
plot(partialResid(Richness.res ~ SoilMoi.res, pSEM.spring.rich.model$Richness),
     ylab="Richness",xlab="Soil moisture",
     pch=21,bg="#c6dbef",cex=1.5,lwd=1,cex.lab = 1.5)
res <- partialResid(Richness.res ~ SoilMoi.res, pSEM.spring.rich.model$Richness)
abline(lm(res$xresid~res$yresid),lwd=2)
dev.off()

### Spring - Diversity

postscript(paste0(figure.savePath,"/S8f.Figure.eps"),width = 7, height = 10.0)
plot(partialResid(Diversity.res ~ SoilMoi.res, pSEM.spring.div.model$Diversity),
     ylab="Diversity",xlab="Soil moisture",
     pch=21,bg="#c6dbef",cex=1.5,lwd=1,cex.lab = 1.5)
res <- partialResid(Diversity.res ~ SoilMoi.res, pSEM.spring.div.model$Diversity)
abline(lm(res$xresid~res$yresid),lwd=2)
dev.off()

### Summer - Richness

postscript(paste0(figure.savePath,"/S8g.Figure.eps"),width = 7, height = 10.0)
plot(partialResid(Richness.res ~ SoilMoi.res, pSEM.summer.rich.model$Richness),
     ylab="Richness",xlab="Soil moisture",
     pch=21,bg="#c6dbef",cex=1.5,lwd=1,cex.lab = 1.5)
res <- partialResid(Richness.res ~ SoilMoi.res, pSEM.summer.rich.model$Richness)
abline(lm(res$xresid~res$yresid),lwd=2)
dev.off()

### Summer - Diversity

postscript(paste0(figure.savePath,"/S8h.Figure.eps"),width = 7, height = 10.0)
plot(partialResid(Diversity.res ~ SoilMoi.res, pSEM.summer.div.model$Diversity),
     ylab="Diversity",xlab="Soil moisture",
     pch=21,bg="#c6dbef",cex=1.5,lwd=1,cex.lab = 1.5)
res <- partialResid(Diversity.res ~ SoilMoi.res, pSEM.summer.div.model$Diversity)
abline(lm(res$xresid~res$yresid),lwd=2)
dev.off()

## Addition: Direct and indirect effects plotted -------------------------------

library(ggh4x)

effectSize.Rich <- sem.Effects %>%
  filter(Response == "Richness") %>%
  pivot_longer(cols=c("Fertilization","Biomass.removal"),
               names_to = "Management",
               values_to = "effect.size") %>%
  mutate(Effect = case_when(
    Effect == "Indirect via light availability" ~ "Indirect via \n light availability",
    Effect == "Indirect via soil moisture" ~ "Indirect via \n soil moisture",
    TRUE ~ Effect
  )) %>%
  mutate(Management = as.factor(Management)) %>%
  mutate(Management = factor(Management, levels = c("Fertilization","Biomass.removal"))) %>%
  ggplot(aes(y=Effect, x=effect.size,fill=Effect,group=Effect)) +
   geom_bar(stat="identity", color = "black",width = 0.5,position = "dodge") +
   facet_nested(Management+Season~., scales="free",switch="y") +
   theme_classic() +
   geom_vline(xintercept=0, color='black', linetype='dashed') +
   scale_fill_manual(values = c("#ece2f0","#a6bddb","#1c9099")) +
   labs(x="Effect on plant richness",y=NULL) +
   xlim(limits=c(-0.15,0.26)) +
    theme(legend.title = element_text(size = 15),
          legend.text = element_text(size = 15),
          legend.position = "bottom")

effectSize.Div <- sem.Effects %>%
  filter(Response == "Diversity") %>%
  pivot_longer(cols=c("Fertilization","Biomass.removal"),
               names_to = "Management",
               values_to = "effect.size") %>%
  mutate(Effect = case_when(
    Effect == "Indirect via light availability" ~ "Indirect via \n light availability",
    Effect == "Indirect via soil moisture" ~ "Indirect via \n soil moisture",
    TRUE ~ Effect
  )) %>%
  mutate(Management = as.factor(Management)) %>%
  mutate(Management = factor(Management, levels = c("Fertilization","Biomass.removal"))) %>%
  ggplot(aes(x=Effect, y=effect.size,fill=Season,group=Season)) +
   geom_bar(stat="identity", color = "black",width = 0.5,position = "dodge") +
   facet_grid(~Management) +
   theme_classic() +
   geom_hline(yintercept=0,linetype="dashed") +
   scale_fill_manual(values = c("#ffeda0","#f03b20")) +
   labs(y="Effect on plant diversity",x=NULL) +
   ylim(limits=c(-0.15,0.26))

legend <- get_legend(effectSize.Rich)
effectSize.All <- plot_grid(effectSize.Rich + theme(legend.position = "none"),
                            effectSize.Div  + theme(legend.position = "none"),
                            nrow = 2,
                            labels = c("A)","B)"))


effectSize.All <- plot_grid(effectSize.All,legend,
                            nrow = 2, rel_heights = c(1, .1))

postscript(paste0(figure.savePath,"/EffectSize.eps"),width = 7, height = 7)
effectSize.All
dev.off()

## forest plot for BES conference

library(ggh4x)

Forest_plot <- sem.Effects %>%
  filter(Response == "Richness") %>%
  pivot_longer(cols=c("Fertilization","Biomass.removal"),
               names_to = "Management",
               values_to = "effect.size") %>%
  mutate(Effect = case_when(
    Effect == "Indirect via light availability" ~ "Indirect via \n light availability",
    Effect == "Indirect via soil moisture" ~ "Indirect via \n soil moisture",
    TRUE ~ Effect
  )) %>%
  mutate(Effect.type = case_when(
    Effect == "Indirect via \n light availability" ~ "Indirect",
    Effect == "Indirect via \n soil moisture" ~ "Indirect",
    TRUE ~ "Direct"
  )) %>%
  mutate(Management = as.factor(Management)) %>%
  mutate(Effect = factor(Effect, levels = c("Indirect via \n light availability",
                                            "Indirect via \n soil moisture",
                                            "Direct"))) %>%
  mutate(Management = factor(Management, levels = c("Fertilization","Biomass.removal"))) %>%
  ggplot(aes(y=Effect, x=effect.size)) + 
    geom_point(aes(fill=Effect),shape = 23, colour = "black", size = 4.5, stroke = 1.5) + 
    facet_nested(Management+Season~., scales="free",switch="y") +
    geom_vline(xintercept=0, color='black', linetype='dashed') +
    labs(x='Effect size \n on species richness', y = '') +
    theme_bw() +
    theme(panel.grid.major = element_blank(), panel.grid.minor = element_blank()) +
    scale_fill_manual(name = "Effect",values=c("#ece2f0","#a6bddb","#1c9099")) +
    theme(axis.text.y = element_blank(),
          axis.ticks.y = element_blank()) +
    xlim(-0.25,0.25) +
    theme(strip.text.y = element_text(size = 11)) +
    theme(axis.title.x = element_text(margin = margin(t = 10, r = 0, b = 0, l = 0), size=19),
          axis.text.x = element_text(color = "black",size = 15))

postscript(paste0(figure.savePath,"/ForestPlot.eps"),width = 7, height = 6)
Forest_plot
dev.off()

```

Tables

```{r Tables}

# APPENDIX ---------------------------------------------------------------------

## S15 Table: Mean LUI drivers -------------------------------------------------

Data %>%
  filter(SubplotID == c("EP_C")) %>%
  select(Region,LUI_Graz,LUI_Mow,LUI_Fert) %>%
  group_by(Region) %>%
  summarize(Grazing = mean(LUI_Graz),
            Mowing = mean(LUI_Mow),
            Fertilization = mean(LUI_Fert))

## Mean species richness across treatments -------------------------------------

Data %>%
  filter(SubplotID == c("RP_F","UP_C","EP_C","RP_C")) %>%
  select(SubplotID,Rich_SP20,Rich_SU20,Rich_SP21,Rich_SU21) %>%
  pivot_longer(cols = contains("Rich"),
               names_to = "Season",
               values_to = "Richness") %>%
  group_by(SubplotID) %>%
  summarize(mean_Richness = mean(Richness,na.rm=T),
            min_Richness  = min(Richness,na.rm=T),
            max_Richness  = max(Richness,na.rm=T))

Data_SpeciesRecords %>%
  filter(PlotID %in% Data$PlotID,
         SubplotID == "EP_C") %>%
  filter(Cover_est_adjusted != 0) %>%
  group_by(AccSpeciesName) %>%
  summarise(count = n(), 
            total = sum(Cover_est_adjusted)) %>%
  arrange(desc(total))

```
